# Supplementary material for: The Uremic Toxin Indoxyl Sulfate Accelerates Senescence in Kidney Proximal Tubule Cells
Source: Toxins (Basel). 2023 Mar 25;15(4):242. doi: 10.3390/toxins15040242 (PMC10143766; doi:10.3390/toxins15040242)
Supplement: Supplementary file 1 [file toxins-15-00242-s001.zip]

Archive with 2 entries (2 files):
- toxins-2258599-supplementary.pdf
- toxins-2258599-supplementary.xlsx
