# Supplementary material for: The Uremic Toxin Indoxyl Sulfate Accelerates Senescence in Kidney Proximal Tubule Cells
Source: Toxins (Basel). 2023 Mar 25;15(4):242. doi: 10.3390/toxins15040242 (PMC10143766; doi:10.3390/toxins15040242)
Supplement: Supplementary file 1 [file toxins-15-00242-s001.zip › toxins-2258599-supplementary.xlsx]

## Sheet: tableS4 readcounts
GENEID	X01.D0.no.IS.exp1	X01.D0.no.IS.exp2	X01.D0.no.IS.exp3	X02.D1.no.IS.exp1	X02.D1.no.IS.exp2	X02.D1.no.IS.exp3	X03.D1.with.IS.exp1	X03.D1.with.IS.exp2	X03.D1.with.IS.exp3	X04.D3.no.IS.exp1	X04.D3.no.IS.exp2	X04.D3.no.IS.exp3	X05.D3.with.IS.exp1	X05.D3.with.IS.exp2	X05.D3.with.IS.exp3	X06.D9.no.IS.exp1	X06.D9.no.IS.exp2	X06.D9.no.IS.exp3	X07.D9.with.IS.exp1	X07.D9.with.IS.exp2	X07.D9.with.IS.exp3
ENSG00000160072	1041.06	962.635	775.041	841.047	692.578	823.132	818.864	727.852	713.164	630.861	517.381	644.161	823.295	422.486	646.497	703.143	624.202	603.377	608.729	636.546	665.475
ENSG00000260179	13.9802	9.83193	5.74104	5.18631	8.85398	5.52438	4.51995	5.84955	6.61357	7.06564	18.4087	7.03452	4.56119	12.071	7.88411	8.62752	17.5338	19.6043	3.82247	11.7287	11.9261
ENSG00000225972	7084.22	7468.69	5885.53	4140.41	4773.28	4533.67	4119.18	4952.06	5144.26	5606.08	5555.55	5602.49	6901.08	6208.53	6187.05	6305.64	5499.76	6461.8	8546.1	7536.2	7666.08
ENSG00000198744	14565.5	15614	14668.4	12919.1	13629.2	13921.4	12498.4	12873.2	13625.1	15084.1	13170	13932.4	14538.8	12167.6	13266	11514.5	11655.3	14225.1	14723.2	13676.7	14622.6
ENSG00000279928	13.9802	5.36287	6.69788	6.0507	16.7242	14.7317	14.3132	7.52085	7.71584	20.1875	18.4087	19.0937	11.403	4.02368	9.85513	7.54908	3.50675	8.71303	6.68933	18.1261	8.34825
ENSG00000225630	29184.1	24293.8	21495.4	21975.3	21048.9	20092.2	20311.9	20606.3	20174.7	19428.5	18516.2	19854.4	19645.1	21929	20374.5	20651.1	20086.7	23547	29268.7	27311.8	28242.1
ENSG00000131584	1022.42	1023.41	948.229	1259.41	1048.7	1337.82	1425.29	994.424	1243.35	1194.09	922.372	1016.99	1319.33	792.664	965.803	1106.48	916.431	902.887	1008.18	1026.79	906.382
ENSG00000169972	235.799	208.258	176.059	218.69	174.128	209.926	213.191	149.581	212.737	184.716	117.234	143.705	242.884	137.811	162.61	168.237	157.804	144.854	167.233	194.056	171.735
ENSG00000157911	619.788	589.916	541.572	422.684	426.959	457.603	445.968	391.92	405.633	386.591	343.952	393.933	439.015	267.575	353.799	339.709	303.918	346.343	346.89	334.8	335.123
ENSG00000269896	28.8924	29.4958	26.7915	26.7959	39.351	34.9877	15.0665	17.5487	7.71584	16.15	21.3153	26.1282	5.70149	14.0829	30.5509	29.1179	26.8851	15.2478	12.423	15.9936	8.34825
ENSG00000237973	91575.8	91095.5	96647.6	108565	114980	110152	112196	119185	118903	127129	118256	119057	134024	122901	120576	82388.5	84769.9	101849	124123	106378	112047
ENSG00000224051	264.691	282.444	212.419	300.806	286.279	279.902	305.85	252.366	238.089	270.513	228.655	223.095	344.37	178.048	232.581	240.492	227.939	241.786	295.286	222.845	237.329
ENSG00000228463	102.521	107.257	100.468	135.709	130.842	103.122	133.338	106.963	102.51	124.153	166.647	138.681	96.9253	100.592	124.175	157.452	178.844	126.339	154.81	136.479	139.535
ENSG00000157933	1723.29	1502.5	1395.07	1580.1	1454.02	1533.01	1795.93	1596.09	1662.21	1425.24	1475.6	1508.4	1563.35	1484.74	1489.11	1340.5	1413.22	1470.32	1528.99	1431.96	1515.8
ENSG00000162591	10.2521	24.1329	27.7484	24.2028	33.4484	46.0365	21.8464	37.6043	39.6814	31.2907	36.8174	33.1627	19.3851	11.0651	15.7682	17.255	11.6892	3.26738	4.77809	5.33121	13.1187
ENSG00000116285	1481.9	1052.02	1006.6	1068.38	858.836	754.998	1297.98	788.018	674.585	736.845	625.896	795.906	703.564	609.587	571.598	1068.73	1115.15	954.076	859.101	733.574	670.245
ENSG00000142655	408.221	378.976	248.779	283.518	290.214	332.383	303.59	233.982	282.179	309.879	280.975	299.47	369.457	218.284	271.016	328.924	314.439	249.41	301.02	355.059	327.967
ENSG00000240409	444.57	479.083	445.888	361.313	380.721	379.341	373.649	345.124	412.246	438.07	221.873	392.928	435.594	226.332	439.539	464.808	243.135	411.69	386.07	344.396	461.539
ENSG00000229344	10117.9	9396.64	10181.7	7895.3	7099.91	7690.86	7563.38	6530.61	7565.93	6621.51	4887.02	5881.87	7001.43	4427.05	5969.25	4753.77	4332.01	4999.1	5306.55	5159.54	5288.02
ENSG00000149527	15.8442	8.93812	10.5252	2.59316	1.96755	12.8902	7.53324	3.3426	7.71584	3.02813	4.84439	1.00493	2.2806	0	10.8406	1.07844	1.16892	1.08913	0	1.06624	7.15565
ENSG00000171621	641.224	855.378	773.127	540.241	866.706	810.242	829.41	1042.06	1015.18	1193.08	782.854	915.493	1155.12	551.244	872.179	923.145	779.668	863.679	944.151	825.271	729.876
ENSG00000236679	4.66006	2.68144	13.3958	8.64385	3.9351	8.28657	3.76662	18.3843	6.61357	4.03751	10.6577	10.0493	5.70149	6.03552	9.85513	12.9413	14.027	4.35651	8.60057	10.6624	10.7335
ENSG00000162441	474.394	419.198	405.7	573.952	489.92	549.676	487.401	472.143	422.167	298.776	418.556	459.254	361.475	295.74	323.248	299.806	258.331	300.599	276.174	299.614	252.833
ENSG00000230021	216.227	254.736	176.059	171.148	185.934	160.207	122.039	101.949	137.783	168.566	176.336	197.972	137.976	134.793	180.349	162.845	158.973	227.628	179.656	216.447	186.047
ENSG00000287356	23.3003	8.04431	13.3958	14.6946	5.90265	10.128	20.3398	8.3565	11.0226	11.1031	8.71991	16.0789	20.5254	16.0947	26.6089	7.54908	24.5473	7.6239	15.2899	19.1924	23.8522
ENSG00000227372	770.774	821.413	694.666	678.543	680.773	688.706	689.292	654.314	596.324	982.124	1014.42	1053.17	901.976	1050.18	1046.61	1252.07	1228.53	1263.39	1067.43	1184.59	1231.96
ENSG00000142583	10.2521	9.83193	5.74104	5.18631	2.95133	15.6524	4.51995	5.84955	7.71584	35.3282	30.0352	63.3107	39.9104	53.3137	53.2177	116.472	154.297	138.319	36.3135	75.7032	59.6304
ENSG00000237094	642.156	734.713	681.27	549.749	627.649	547.834	450.488	500.555	473.973	716.658	755.725	777.817	618.042	716.215	769.686	747.359	980.722	941.007	715.758	838.066	896.841
ENSG00000074800	43931.3	41477.3	36436.5	34198.5	30938.8	32953.8	29016.5	26505.2	28152.9	29829.1	23270.5	27976.3	29821.1	21125.3	27270.1	25465.2	24378.9	23139.6	20324.1	18961	19468.1
ENSG00000116786	1672.96	1954.77	1818.95	1631.1	1722.59	2114	1967.68	1872.69	2048	2063.17	1792.43	2029.96	2639.79	1913.26	2256.83	2156.88	2160.16	2237.07	2254.3	2531.26	2542.64
ENSG00000176022	531.247	465.676	430.578	402.804	383.672	382.103	392.482	399.441	384.69	429.995	367.205	356.751	421.91	299.764	320.292	304.12	265.344	272.282	312.487	360.39	356.59
ENSG00000162496	128.618	415.622	443.974	168.555	322.678	333.304	384.949	581.613	561.052	761.07	926.248	921.522	1215.56	1328.82	1195.43	1323.25	1388.67	1349.43	1588.24	1658.01	1400.12
ENSG00000162494	13.9802	6.25668	9.5684	12.9658	13.7729	7.36584	11.2999	11.6991	5.51131	7.06564	12.5954	8.03945	11.403	6.03552	14.7827	14.0197	3.50675	21.7826	26.7573	34.1197	50.0895
ENSG00000173614	140.734	117.089	105.252	193.622	206.593	209.006	202.644	172.98	171.953	120.116	155.989	155.764	142.537	141.835	164.581	140.197	99.358	152.478	156.721	132.214	156.232
ENSG00000248527	32534.7	31270.9	29579.8	34143.2	30768.6	32336	32396.7	29141.6	30063.1	29619.2	26525	28415.4	31544.1	25853.1	27971.8	26389.4	24502.8	27778.2	30773.8	30277	29583.8
ENSG00000116254	0.932012	6.25668	4.7842	5.18631	0.983776	2.76219	3.76662	0.83565	1.10226	2.01875	0.968879	3.0148	1.1403	0	3.94205	4.31376	1.16892	0	10.5118	1.06624	0
ENSG00000049245	2563.03	2652.83	2416.98	2410.77	2484.03	2268.68	2058.08	2308.9	2187.99	2211.54	2203.23	2200.8	2229.28	2080.24	2180.94	1749.23	1657.52	1818.84	1976.22	1718.78	1775.79
ENSG00000204624	1.86402	2.68144	0.95684	0.864385	0.983776	0.92073	9.03989	5.0139	2.20452	18.1688	14.5332	12.0592	12.5433	10.0592	9.85513	30.1963	15.1959	20.6934	39.1804	41.5834	20.2743
ENSG00000171603	3619	3712	3468.55	3973.58	3588.81	3860.62	3719.16	3381.04	3656.2	4704.71	4566.32	4411.65	5083.45	4224.86	4707.8	4737.59	4392.79	4284.63	4322.26	4384.39	4263.57
ENSG00000162572	101.589	126.027	162.663	114.963	116.086	146.396	140.118	152.924	163.135	148.378	125.954	170.838	236.042	195.148	245.393	230.786	187.027	225.45	242.727	223.911	285.033
ENSG00000171729	532.179	636.394	557.838	703.61	788.988	873.772	827.903	848.185	1003.06	814.567	553.23	860.222	981.797	588.463	802.208	806.673	753.952	701.399	817.054	701.587	698.868
ENSG00000279457	980.477	957.272	925.265	917.977	789.972	1079.1	904.743	923.394	1025.1	862.008	888.462	1011.97	1115.21	936.511	1172.76	1096.77	1103.46	1053.19	1001.49	1068.37	1060.23
ENSG00000231181	5.59207	10.7257	6.69788	2.59316	7.8702	4.60365	4.51995	4.17825	4.40905	2.01875	0.968879	3.0148	1.1403	8.04735	5.91308	3.23532	0	3.26738	3.82247	4.26497	3.57782
ENSG00000158109	397.037	451.375	500.428	510.852	573.541	573.615	598.893	605.011	639.312	607.645	495.097	554.722	686.46	396.332	504.583	457.259	409.121	418.225	513.167	535.253	456.769
ENSG00000037637	497.694	469.251	522.435	408.854	358.094	445.633	497.947	407.797	427.678	551.12	485.408	503.471	497.17	520.06	499.655	559.711	514.324	438.919	456.786	455.285	389.983
ENSG00000184163	21.4363	29.4958	0.95684	6.0507	8.85398	11.9695	5.27327	5.0139	6.61357	15.1407	13.5643	18.0888	13.6836	27.1598	10.8406	28.0395	39.7432	42.476	7.64495	23.4573	31.0078
ENSG00000159423	188.266	160.886	207.634	385.516	245.944	297.396	291.537	251.531	272.259	216.007	186.025	183.903	226.919	115.681	183.305	156.374	119.23	102.378	146.21	126.883	120.453
ENSG00000142599	2130.58	2040.57	2092.61	1697.65	1634.05	1860.79	1900.64	1774.09	1717.32	1954.15	2397.97	2009.86	2035.43	1988.7	1953.29	2057.66	2094.7	1849.34	1763.12	1866.99	1749.56
ENSG00000011021	671.981	906.325	688.925	574.816	780.134	716.328	577.046	710.303	637.108	728.77	642.366	625.068	648.83	618.64	679.019	616.868	684.985	642.586	546.614	649.341	610.615
ENSG00000272482	5.59207	10.7257	20.0936	4.32193	11.8053	11.0488	9.79322	5.84955	5.51131	14.1313	29.0664	10.0493	17.1045	27.1598	37.4495	46.3729	16.3648	28.3173	53.5146	90.6306	73.9417
ENSG00000284747	5.59207	1.78762	17.2231	18.1521	15.7404	19.3353	10.5465	16.713	9.92036	8.07501	0	7.03452	7.98209	7.04143	9.85513	6.47064	5.84459	4.35651	7.64495	3.19873	9.54086
ENSG00000215912	6.52408	7.15049	3.82736	4.32193	3.9351	4.60365	6.77992	7.52085	5.51131	6.05626	6.78215	5.02466	4.56119	4.02368	6.89859	6.47064	16.3648	4.35651	5.73371	23.4573	9.54086
ENSG00000157916	1837	1681.26	1623.76	1867.94	1800.31	1901.31	1878.79	1764.89	1777.95	2041.97	1783.71	1864.15	2065.08	1947.46	2071.55	1902.37	1933.39	1992.02	2077.51	2045.05	2013.12
ENSG00000157881	463.21	436.18	455.456	388.109	312.841	358.164	406.042	345.959	391.303	400.723	275.162	309.519	433.313	253.492	361.683	396.866	340.155	454.166	363.135	400.907	386.405
ENSG00000116213	352.301	371.826	315.757	401.939	397.445	403.28	403.029	337.603	417.757	362.366	289.695	383.884	383.14	294.734	344.93	405.494	350.675	334.362	387.981	387.046	353.012
ENSG00000238290	1.86402	0	5.74104	0	0.983776	1.84146	1.50665	0	3.30679	0	0	2.00986	0	2.01184	0	5.3922	9.35134	18.5152	1.91124	8.52994	2.38522
ENSG00000048707	1235.85	1447.97	1561.56	1402.03	1567.15	1414.24	1447.89	1587.74	1543.17	1735.12	2147.03	1761.65	1547.38	2108.41	1840.94	1918.55	1955.6	2036.67	2002.98	2099.43	2114.49
ENSG00000162444	4.66006	8.93812	5.74104	2.59316	0.983776	0	8.28657	0	1.10226	10.0938	3.87551	5.02466	2.2806	6.03552	9.85513	4.31376	2.33783	6.53477	11.4674	3.19873	4.77043
ENSG00000180758	123.958	168.037	120.562	98.5399	76.7345	109.567	118.272	108.635	142.192	93.872	97.8567	119.587	112.89	167.989	141.914	105.687	120.398	114.358	130.92	109.823	122.839
ENSG00000184677	1055.04	1176.26	1384.55	920.571	1067.4	1095.67	1099.1	1192.47	1160.68	920.552	1166.53	1130.55	1289.68	1214.14	1148.12	918.831	1130.34	957.344	885.858	1006.53	935.004
ENSG00000132879	100.657	83.1245	101.425	245.485	230.203	229.262	340.503	319.218	241.395	371.451	320.699	261.282	434.454	421.48	385.336	402.258	544.715	431.295	451.052	477.676	425.761
ENSG00000288398	74.561	60.7792	39.2305	88.1673	97.3938	86.5486	79.8524	69.359	92.59	59.5532	79.448	90.4439	54.7343	83.4913	93.6238	77.6477	60.7837	91.4868	78.3607	73.5707	62.0156
ENSG00000224621	23.3003	8.04431	0.95684	20.7453	8.85398	14.7317	5.27327	2.50695	5.51131	0	12.5954	7.03452	6.84179	8.04735	8.86962	10.7844	9.35134	15.2478	16.2455	5.33121	8.34825
ENSG00000131697	454.822	427.242	558.795	325.873	368.916	387.627	341.256	367.686	453.03	350.254	316.823	483.372	385.421	336.983	482.901	407.651	406.783	438.919	345.934	363.589	394.753
ENSG00000188807	376.533	416.516	326.283	331.06	265.619	362.767	346.529	287.464	386.894	264.457	227.686	335.647	327.266	159.941	305.509	387.16	310.932	394.264	351.668	333.734	323.197
ENSG00000198793	2207.94	2104.93	2022.76	2080.58	2054.12	1981.41	1908.92	1954.59	2005.02	2187.32	1888.34	1894.3	2068.5	1718.11	1920.77	2059.82	1836.37	1678.35	2256.22	2049.32	2149.08
ENSG00000078900	211.567	217.196	216.246	184.978	180.031	203.481	216.957	206.406	206.123	116.078	66.8526	115.567	118.591	61.3611	99.5368	188.727	158.973	93.665	129.009	104.492	90.6382
ENSG00000229162	0	0	0	0	0	0.92073	1.50665	0	0	0	2.90664	14.069	1.1403	23.1361	10.8406	3.23532	17.5338	17.4261	0	6.39745	14.3113
ENSG00000116288	2012.21	1835.89	1836.18	2075.39	1884.91	1863.56	1899.13	1561.83	1788.97	1526.18	1351.59	1421.98	1522.3	1285.56	1309.75	1093.54	1084.76	1093.48	1181.14	1095.03	1169.95
ENSG00000238164	4.66006	2.68144	16.2663	23.3384	32.4646	26.7012	31.6396	12.5348	24.2498	10.0938	21.3153	20.0986	7.98209	16.0947	13.7972	16.1766	7.0135	5.44564	6.68933	10.6624	7.15565
ENSG00000226396	49.3966	60.7792	118.648	62.2358	57.059	65.3718	45.1995	53.4816	48.4995	46.4313	41.6618	53.2614	51.3134	36.2131	77.8555	31.2748	36.2364	53.3673	34.4023	78.9019	48.8969
ENSG00000169504	7046.01	6720.57	7665.25	8572.11	8239.12	6977.29	8025.92	8559.57	7271.63	7030.31	6836.41	7226.46	6076.65	7565.52	6608.85	5896.91	6566.98	6514.08	6038.55	5769.44	5885.52
ENSG00000225159	293.584	286.02	219.116	218.69	216.431	172.176	189.838	181.336	200.612	122.135	147.27	149.735	119.731	170	121.218	88.4321	74.8107	131.785	110.852	149.274	188.432
ENSG00000181773	121.162	123.346	133.001	81.2522	58.0428	66.2925	67.7992	75.2085	104.715	84.7877	59.1016	62.3058	99.2059	76.4499	103.479	172.55	91.1755	128.517	139.52	142.876	134.765
ENSG00000241547	2.79604	2.68144	15.3094	4.32193	12.7891	4.60365	12.0532	6.6852	12.1249	5.04688	1.93776	4.01973	5.70149	9.05327	1.97103	14.0197	7.0135	7.6239	3.82247	17.0599	3.57782
ENSG00000055070	3834.3	3563.63	3137.48	3274.29	2940.51	3177.44	3558.7	3155.42	3195.46	2591.07	2162.54	2276.17	2946.53	1950.48	2457.87	2273.35	2080.67	1985.48	2293.48	1983.21	2064.4
ENSG00000175087	86.6771	92.0626	83.2451	72.6084	74.7669	55.2438	60.2659	71.8659	79.3629	63.5907	66.8526	65.3206	43.3313	59.3492	61.1018	57.1573	36.2364	66.4368	62.1152	42.6497	83.4825
ENSG00000171735	312.224	294.958	288.009	242.892	296.116	259.646	262.91	277.436	308.633	307.86	312.948	257.263	313.582	341.007	323.248	317.062	328.466	363.769	322.999	326.27	327.967
ENSG00000157191	1083	972.467	992.244	1211.87	1206.11	1135.26	1258.81	1189.13	1176.11	1295.03	933.03	1150.65	1287.4	812.783	998.325	986.773	810.06	860.411	1141.96	970.28	970.783
ENSG00000116663	6.52408	16.0886	6.69788	19.0165	19.6755	14.7317	21.0931	16.713	35.2724	64.6001	26.1597	15.074	36.4895	42.2486	28.5799	55.0005	35.0675	23.9608	64.9821	57.5771	22.6595
ENSG00000269925	2.79604	7.15049	9.5684	11.237	7.8702	17.4939	9.79322	10.0278	22.0452	1.00938	3.87551	12.0592	5.70149	15.0888	2.95654	4.31376	4.67567	6.53477	10.5118	4.26497	7.15565
ENSG00000162511	47.5326	66.1421	108.123	114.099	206.593	192.433	132.585	172.144	225.964	158.472	152.114	227.115	175.606	160.947	271.016	368.827	292.229	318.025	403.271	330.535	459.154
ENSG00000204138	1756.84	1469.43	1320.44	1344.12	1387.12	1252.19	1338.66	1213.36	1147.46	1141.61	1138.43	1047.14	982.937	1056.22	986.499	1268.25	1232.04	1085.86	1013.91	1065.18	930.234
ENSG00000142675	6.52408	3.57525	9.5684	10.3726	3.9351	1.84146	7.53324	15.0417	8.8181	3.02813	4.84439	2.00986	3.42089	4.02368	3.94205	18.3335	12.8581	7.6239	5.73371	8.52994	8.34825
ENSG00000116237	2222.85	2145.15	2145.24	2246.54	2196.77	2254.87	2360.92	2019.77	2281.68	2102.53	1702.32	2060.11	2162.01	1572.25	1845.87	2098.65	1773.25	1775.28	2006.8	1689.99	1697.08
ENSG00000158195	4237.86	4401.13	4165.13	3766.13	4022.66	4009.78	4022	4022.82	4187.5	3114.94	3117.85	3334.36	3426.6	2795.45	3196.02	3068.16	3109.32	3316.4	3304.53	3415.17	3345.26
ENSG00000130772	160.306	141.222	165.533	188.436	200.69	184.146	220.724	151.253	198.407	134.247	161.803	145.715	145.958	160.947	156.697	147.746	144.946	139.408	146.21	138.611	164.58
ENSG00000240731	32.6204	37.5401	23.921	31.1179	46.2375	38.6706	30.133	34.2617	36.3747	43.4032	69.7593	36.1775	41.0507	65.3848	61.1018	67.9418	56.108	77.3281	72.627	50.1134	48.8969
ENSG00000090020	959.972	961.741	895.603	1507.49	1341.87	1456.59	1584.24	1230.91	1434.04	1174.91	814.827	1191.85	1425.37	672.96	1127.43	1772.96	1368.8	1248.14	1549.06	1508.73	1345.26
ENSG00000157978	414.745	402.215	511.91	388.973	353.175	403.28	392.482	391.084	405.633	242.25	243.189	277.361	352.352	284.675	362.669	245.884	252.486	247.232	248.461	239.904	276.685
ENSG00000226944	6.52408	3.57525	0	7.77947	2.95133	10.128	6.02659	2.50695	1.10226	8.07501	1.93776	7.03452	9.12239	9.05327	6.89859	8.62752	8.18242	6.53477	8.60057	4.26497	7.15565
ENSG00000130770	1128.67	1071.68	1053.48	1267.19	1155.94	1233.78	1083.28	1042.89	951.253	966.983	1061.89	941.621	1115.21	990.83	1054.5	987.851	1023.97	1027.05	1067.43	1065.18	1025.64
ENSG00000162512	2538.8	2403.46	2325.12	3037.45	2805.73	2824.8	3371.13	2838.7	3024.61	3713.5	3296.12	2993.69	4442.6	3097.23	3574.46	3958.96	2742.28	2716.29	3947.66	3327.74	2976.75
ENSG00000272449	5.59207	0.893812	5.74104	1.72877	9.83776	1.84146	2.25997	0	6.61357	4.03751	5.81327	6.02959	4.56119	1.00592	4.92757	1.07844	2.33783	3.26738	7.64495	9.59618	4.77043
ENSG00000214973	86.6771	66.1421	88.0293	64.8289	65.913	79.1828	60.2659	56.8242	88.181	35.3282	44.5684	46.2269	63.8567	37.219	48.2901	36.667	5.84459	54.4564	46.8253	31.9873	39.3561
ENSG00000158006	178.946	162.674	133.001	241.164	170.193	171.256	207.164	166.294	180.771	206.922	260.628	200.986	222.358	257.515	212.871	205.982	232.615	187.33	226.482	195.122	147.883
ENSG00000214812	0.932012	6.25668	3.82736	5.18631	2.95133	1.84146	2.25997	4.17825	1.10226	0	4.84439	0	3.42089	2.01184	2.95654	2.15688	2.33783	6.53477	2.86686	0	0
ENSG00000142784	901.256	891.13	891.775	721.762	756.523	801.956	857.283	818.102	852.049	851.914	902.995	1002.92	1041.09	880.179	1102.79	1156.09	1043.84	1069.52	1089.41	1059.84	1192.61
ENSG00000126698	2960.07	2697.52	2897.31	2404.72	2497.81	2361.67	2211.76	2542.05	2343.41	1927.91	1578.3	1677.23	1903.16	1565.21	1642.85	1324.32	1511.41	1433.29	1632.2	1455.42	1408.47
ENSG00000229447	7.4561	6.25668	0.95684	6.91508	5.90265	4.60365	6.02659	8.3565	4.40905	5.04688	25.1908	12.0592	1.1403	25.148	7.88411	11.8628	5.84459	10.8913	18.1568	28.7885	21.4669
ENSG00000229994	424.065	397.746	288.966	318.958	401.38	292.792	290.03	332.589	255.725	195.819	375.925	300.475	275.952	535.149	265.103	181.178	298.074	271.193	270.44	341.197	351.819
ENSG00000130766	162.17	202.895	206.678	675.949	586.33	662.925	761.611	638.437	730.8	594.523	497.035	597.934	624.883	524.084	724.352	686.967	714.208	728.627	613.507	656.805	678.594
ENSG00000168528	3245.27	1867.17	1514.68	2074.53	1341.87	1372.81	1776.34	1072.98	972.196	2051.05	2108.28	2320.39	2410.59	2013.85	2693.41	2937.67	2825.27	2856.78	3094.29	3450.36	3563.51
ENSG00000196581	121.162	294.958	339.678	135.709	292.181	403.28	172.511	399.441	460.746	179.669	217.029	271.332	221.218	166.983	314.379	174.707	213.912	223.271	243.683	342.264	288.611
ENSG00000169403	3.72805	8.93812	11.4821	9.50824	15.7404	6.44511	11.2999	10.8635	23.1475	3.02813	4.84439	6.02959	14.8239	1.00592	6.89859	16.1766	12.8581	8.71303	8.60057	8.52994	4.77043
ENSG00000117676	1015.89	952.803	825.753	1109.01	928.684	1040.42	1178.95	1022	1024	738.864	718.908	674.309	814.173	581.421	682.961	757.065	703.688	615.357	858.145	695.19	676.208
ENSG00000084628	0	0.893812	0	1.72877	2.95133	0.92073	2.25997	2.50695	4.40905	0	1.93776	1.00493	17.1045	5.0296	2.95654	2.15688	0	2.17826	11.4674	5.33121	4.77043
ENSG00000060688	982.341	998.388	859.243	797.828	705.367	706.2	732.231	669.356	642.619	481.473	477.657	513.52	565.588	419.468	566.67	611.476	576.276	564.168	646.954	603.493	566.489
ENSG00000171612	141.666	119.771	118.648	83.8454	109.199	98.5181	112.245	138.718	94.7946	74.6939	82.3547	53.2614	99.2059	98.5801	65.0439	71.1771	46.7567	40.2977	71.6714	35.186	42.9339
ENSG00000188910	37.2805	17.8762	12.4389	25.9316	19.6755	11.9695	9.79322	2.50695	6.61357	11.1031	11.6265	0	10.2627	2.01184	2.95654	19.4119	3.50675	3.26738	3.82247	13.8611	0
ENSG00000116138	359.757	385.233	497.557	465.039	404.332	438.267	473.088	455.43	470.666	597.551	461.186	492.417	532.519	502.96	517.394	403.337	436.006	423.671	441.496	422.232	395.946
ENSG00000142765	220.887	129.603	119.605	1242.99	1123.47	1196.95	1246.75	953.477	912.673	839.802	907.839	868.261	929.343	728.286	864.295	1118.34	864.999	934.472	1071.25	909.504	855.1
ENSG00000158161	587.168	579.19	636.299	681.136	632.568	673.974	699.838	625.067	692.221	596.542	478.626	562.762	465.242	458.699	494.728	463.729	495.621	522.782	427.161	491.538	446.035
ENSG00000142684	164.034	146.585	98.5546	123.607	87.556	127.061	104.712	115.32	110.226	98.9189	111.421	88.434	125.433	67.3966	88.6962	79.8046	97.0201	71.8825	109.896	90.6306	100.179
ENSG00000142627	2070	1541.83	1289.82	2376.2	1554.37	1702.43	2267.51	1293.59	1382.24	1878.45	1406.81	1496.34	1717.29	1185.98	1499.95	2132.08	2002.36	1828.65	1651.31	1877.65	1779.37
ENSG00000142632	95.0652	107.257	132.044	108.913	95.4262	162.969	182.304	137.047	206.123	185.725	218.967	207.016	241.743	230.356	273.973	189.806	130.919	172.082	193.035	215.381	180.084
ENSG00000162490	2.79604	8.04431	17.2231	254.994	387.608	407.883	326.189	434.538	501.529	306.851	272.255	506.486	194.991	221.302	364.64	260.983	270.02	261.391	159.588	179.129	217.055
ENSG00000158292	176.15	237.754	221.987	254.129	392.526	426.298	376.662	377.714	417.757	450.182	403.053	469.303	623.743	314.853	531.192	382.846	308.594	278.817	392.759	376.383	419.798
ENSG00000270605	10.2521	21.4515	23.921	37.1686	38.3672	29.4634	32.3929	20.8913	23.1475	20.1875	21.3153	15.074	10.2627	21.1243	26.6089	35.5885	45.5878	31.5847	21.0236	28.7885	19.0817
ENSG00000142733	1182.72	1322.84	1064.96	1096.91	932.619	1061.6	1113.41	805.567	913.776	642.973	679.184	779.827	848.382	645.8	788.411	771.085	648.749	666.546	686.134	696.256	607.037
ENSG00000189337	1931.13	1838.57	1687.87	1044.18	960.165	982.419	1006.44	779.662	782.606	830.717	839.049	874.291	848.382	810.771	879.078	979.224	1029.82	919.224	967.086	978.81	1042.34
ENSG00000232912	2.79604	3.57525	2.87052	2.59316	0	0	2.25997	0	7.71584	0	8.71991	1.00493	2.2806	1.00592	1.97103	5.3922	3.50675	2.17826	0	6.39745	2.38522
ENSG00000235084	167.762	176.975	123.432	172.877	110.183	154.683	137.858	113.648	144.396	113.05	77.5103	95.4685	137.976	87.515	108.406	124.021	106.371	110.002	90.7838	98.0943	133.572
ENSG00000225077	7.4561	9.83193	4.7842	6.91508	3.9351	10.128	6.02659	3.3426	8.8181	6.05626	2.90664	8.03945	12.5433	8.04735	8.86962	12.9413	5.84459	13.0695	14.3343	7.46369	5.96304
ENSG00000028137	18.6402	40.2215	31.5757	15.5589	41.3186	52.4816	48.9661	200.556	190.691	282.626	435.995	518.545	392.263	393.314	528.235	565.103	625.371	570.703	563.815	582.168	587.956
ENSG00000238249	170.558	193.063	157.879	148.674	155.437	119.695	100.945	123.676	131.169	46.4313	31.0041	47.2318	42.191	51.3019	46.3191	51.7651	42.081	27.2282	38.2247	40.5172	52.4747
ENSG00000142687	1221.87	1292.45	1279.3	1697.65	1659.63	1835.94	1849.41	1943.72	1924.55	2402.32	2667.32	2386.71	2604.44	2496.69	2490.39	2587.18	2564.6	2471.23	2679.55	2523.79	2391.18
ENSG00000284543	2.79604	0	0.95684	0.864385	0.983776	0	0.753324	0	0	6.05626	6.78215	11.0542	5.70149	5.0296	8.86962	16.1766	4.67567	34.8521	21.0236	24.5236	16.6965
ENSG00000130939	1383.11	1306.75	1430.48	1479.83	1583.88	1500.79	1587.25	1570.19	1665.52	1145.64	1218.85	1199.89	1318.18	1488.76	1264.41	762.457	988.904	956.255	994.799	1127.02	1276.09
ENSG00000175147	43.8046	76.8678	55.4967	42.3549	44.2699	65.3718	61.0193	55.1529	87.0787	63.5907	69.7593	100.493	51.3134	62.367	86.7252	80.883	91.1755	91.4868	64.9821	72.5045	78.7121
ENSG00000060656	1570.44	1875.22	2032.33	2890.51	3888.87	3998.73	3023.84	3698.59	3780.76	4194.97	5198.03	6046.67	4018.41	4510.54	6026.41	6517.02	6887.26	6243.97	4692.09	5735.32	5431.13
ENSG00000163867	176.15	210.94	201.893	179.792	154.453	206.243	188.331	179.665	184.078	234.175	267.41	230.129	240.603	247.456	228.639	217.845	161.311	223.271	235.082	218.58	280.263
ENSG00000134698	504.219	623.881	619.076	483.191	567.639	496.273	519.794	612.532	553.336	589.476	612.331	552.712	573.57	577.398	598.206	587.75	516.661	528.227	566.682	467.014	565.296
ENSG00000134690	1469.78	1382.73	1150.12	642.238	452.537	510.084	549.927	448.744	427.678	208.941	74.6036	184.907	135.695	98.5801	107.421	294.414	129.75	154.656	229.348	119.419	147.883
ENSG00000272420	2.79604	2.68144	5.74104	4.32193	1.96755	4.60365	0	4.17825	0	4.03751	11.6265	3.0148	3.42089	7.04143	9.85513	2.15688	2.33783	4.35651	2.86686	3.19873	14.3113
ENSG00000132881	27.9604	25.0267	23.921	46.6768	53.1239	40.5121	64.0326	32.5904	31.9656	46.4313	45.5373	41.2022	35.3492	42.2486	53.2177	57.1573	24.5473	37.0304	45.8697	46.9146	51.2821
ENSG00000273274	3.72805	0.893812	0.95684	6.91508	3.9351	6.44511	5.27327	2.50695	4.40905	7.06564	4.84439	5.02466	2.2806	6.03552	4.92757	37.7454	11.6892	18.5152	16.2455	13.8611	11.9261
ENSG00000116251	3182.82	3101.53	3373.82	3046.09	3016.26	2894.77	2865.65	3103.61	2894.54	2626.4	2982.21	2958.52	2662.6	3308.47	2761.41	1692.07	2364.72	2622.62	2440.65	2538.72	2700.06
ENSG00000158286	326.204	258.312	266.002	510.852	423.024	436.426	684.019	566.571	577.586	624.804	510.599	586.88	701.283	573.374	662.265	499.318	483.932	437.83	521.768	519.26	503.28
ENSG00000232273	0	14.301	8.61156	5.18631	10.8215	7.36584	3.0133	19.22	5.51131	4.03751	11.6265	9.04439	18.2448	21.1243	3.94205	7.54908	5.84459	3.26738	11.4674	1.06624	0
ENSG00000130940	24.2323	30.3896	12.4389	26.7959	35.4159	27.6219	35.4062	30.0834	18.7385	42.3938	19.3776	17.0838	34.2089	25.148	28.5799	92.7459	52.6013	38.1195	49.6922	38.3847	39.3561
ENSG00000116771	63.3768	53.6287	36.3599	47.5412	26.5619	52.4816	44.4461	31.7547	42.9882	25.2344	15.5021	25.1233	19.3851	20.1184	16.7537	12.9413	8.18242	9.80215	13.3787	17.0599	10.7335
ENSG00000162585	531.247	529.137	444.931	565.308	518.45	594.791	564.993	503.897	539.006	630.861	580.358	693.403	832.418	499.942	736.178	641.672	633.553	688.329	632.619	733.574	632.082
ENSG00000163879	7.4561	14.301	13.3958	6.91508	13.7729	12.8902	12.0532	27.5765	9.92036	41.3845	31.973	29.143	49.0328	59.3492	21.6813	58.2358	35.0675	53.3673	55.4259	53.3121	21.4669
ENSG00000169991	335.524	271.719	199.98	503.937	263.652	328.7	400.015	251.531	294.304	205.913	214.122	231.134	192.71	193.137	184.291	341.866	314.439	278.817	302.931	344.396	322.004
ENSG00000116954	335.524	441.543	503.298	343.161	461.391	399.597	326.189	416.99	462.95	361.357	263.535	286.406	353.492	276.628	233.567	224.316	231.446	240.697	223.615	204.718	213.477
ENSG00000228589	519.131	441.543	468.852	572.223	527.304	550.596	511.507	590.805	524.677	479.454	400.147	472.318	413.928	452.664	430.669	344.023	365.871	395.354	428.117	343.33	378.057
ENSG00000196449	172.422	151.948	127.26	153.861	144.615	92.9937	177.785	203.899	144.396	177.65	133.705	132.651	181.307	147.87	142.899	141.276	114.554	126.339	149.076	136.479	164.58
ENSG00000250575	342.048	364.675	367.427	264.502	261.684	313.969	263.664	264.901	273.361	386.591	334.263	438.15	388.842	342.013	415.887	425.984	424.317	469.414	350.712	446.755	420.99
ENSG00000116661	10.2521	9.83193	1.91368	19.0165	30.497	13.8109	28.6263	26.7408	12.1249	64.6001	82.3547	44.217	88.9433	89.5268	64.0584	125.099	106.371	91.4868	128.053	100.227	98.9864
ENSG00000179051	2732.66	2706.46	2578.68	3137.72	2795.89	2725.36	3018.57	2945.67	2914.38	2780.83	2396.04	2476.15	2580.49	2260.3	2396.77	2578.55	2135.61	2253.41	2305.91	2158.07	2016.7
ENSG00000215895	116.502	98.3193	78.4609	162.504	127.891	102.201	92.6589	134.54	121.249	140.303	131.767	141.695	134.555	128.758	124.175	100.295	52.6013	58.8129	92.695	74.6369	77.5195
ENSG00000126067	2806.29	2607.25	2110.79	2202.45	1936.07	1846.06	1927.76	1766.57	1844.09	1463.6	1163.62	1226.02	1377.48	951.6	1080.12	987.851	925.782	1002	1065.51	1038.52	1134.17
ENSG00000132906	182.674	144.797	148.31	217.825	192.82	174.939	214.697	220.612	175.26	195.819	152.114	193.952	185.869	158.935	190.204	160.688	164.817	170.993	155.766	148.208	115.683
ENSG00000197312	634.7	775.829	868.811	630.137	782.102	714.486	739.011	829.801	760.561	804.473	1174.28	853.187	807.331	1192.01	961.861	819.615	1078.91	1114.18	915.483	1130.22	1143.71
ENSG00000173660	1412	1381.83	1348.19	1335.48	1400.9	1241.14	1227.92	1273.53	1097.85	1059.85	1120.02	1081.31	1061.62	1232.25	1031.83	883.243	1104.63	1108.73	1046.4	1074.77	1180.68
ENSG00000224592	0	1.78762	0.95684	10.3726	5.90265	7.36584	9.03989	10.8635	5.51131	7.06564	4.84439	5.02466	5.70149	4.02368	0	5.3922	3.50675	6.53477	9.55619	6.39745	3.57782
ENSG00000092847	953.448	789.236	858.286	835.861	745.702	742.108	833.93	865.734	849.844	793.37	856.489	767.768	721.809	788.641	776.584	578.044	707.195	665.457	667.022	657.871	633.275
ENSG00000241014	0	8.93812	6.69788	2.59316	8.85398	4.60365	6.77992	12.5348	4.40905	9.08439	10.6577	10.0493	6.84179	8.04735	10.8406	14.0197	7.0135	21.7826	13.3787	18.1261	13.1187
ENSG00000054118	3993.67	4370.74	3711.58	3664.13	3627.18	3416.83	3262.65	3304.16	3103.97	3122	2838.81	2834.91	2914.6	3071.07	2906.28	2689.63	2642.92	2620.44	2663.31	2716.78	2803.82
ENSG00000230415	34.4844	17.8762	30.6189	20.7453	32.4646	34.9877	21.8464	28.4121	47.3973	26.2438	43.5995	32.1578	44.4716	57.3374	63.0728	45.2945	49.0945	50.0999	64.9821	58.6433	42.9339
ENSG00000237749	29.8244	22.3453	11.4821	25.0672	22.6268	21.1768	27.1197	20.0556	19.8407	15.1407	26.1597	24.1184	19.3851	22.1302	31.5364	18.3335	18.7027	25.0499	30.5798	20.2586	27.43
ENSG00000228526	250.711	279.763	351.16	973.298	949.343	905.077	1023.01	987.739	972.196	856.961	1065.77	996.892	803.91	1001.9	994.383	787.262	951.499	962.789	910.704	982.009	952.893
ENSG00000159339	1.86402	0.893812	0	15.5589	13.7729	34.067	22.5997	14.2061	14.3294	8.07501	5.81327	2.00986	4.56119	5.0296	0.985513	10.7844	5.84459	7.6239	1.91124	2.13248	14.3113
ENSG00000197982	268.419	210.046	223.901	297.349	217.414	266.091	274.21	218.94	256.827	335.113	268.379	282.386	369.457	207.219	306.495	276.081	231.446	239.608	318.221	268.693	246.87
ENSG00000183386	362.553	318.197	332.024	335.382	201.674	277.14	357.829	260.723	261.236	252.344	306.166	262.287	347.791	320.888	286.784	290.1	288.723	318.025	270.44	307.078	250.448
ENSG00000158315	17.7082	13.4072	25.8347	26.7959	35.4159	43.2743	24.8597	32.5904	35.2724	21.1969	36.8174	35.1726	35.3492	38.2249	38.435	37.7454	16.3648	28.3173	37.2691	25.5898	39.3561
ENSG00000243749	7.4561	8.93812	5.74104	13.8302	6.88643	22.0975	8.28657	7.52085	20.943	31.2907	23.2531	26.1282	20.5254	2.01184	21.6813	19.4119	17.5338	8.71303	19.1124	18.1261	19.0817
ENSG00000204084	383.989	404.003	439.19	447.752	412.202	446.554	434.668	478.828	526.881	503.679	480.564	475.333	433.313	453.67	488.815	485.298	620.695	620.803	516.034	679.196	560.526
ENSG00000186973	4.66006	5.36287	0	11.237	2.95133	6.44511	9.79322	5.84955	7.71584	3.02813	6.78215	14.069	14.8239	10.0592	6.89859	5.3922	8.18242	13.0695	7.64495	6.39745	7.15565
ENSG00000146463	1690.67	1675.9	1818	1758.16	1774.73	1740.18	1810.99	1588.57	1745.98	1711.9	1657.75	1544.58	1647.73	1615.51	1369.86	1459.13	1400.36	1381.01	1489.81	1472.48	1443.06
ENSG00000183520	953.448	916.157	866.897	796.963	776.199	644.511	621.493	665.178	750.641	607.645	590.047	657.225	660.233	636.747	573.569	434.612	432.499	474.86	460.608	492.604	449.613
ENSG00000142686	488.374	506.791	480.334	436.515	437.78	516.529	479.114	485.513	481.689	469.36	301.321	388.909	452.698	281.657	366.611	318.14	267.682	308.223	401.36	346.529	318.426
ENSG00000224751	10.2521	8.93812	1.91368	6.0507	6.88643	4.60365	2.25997	1.6713	0	1.00938	5.81327	13.0641	3.42089	8.04735	1.97103	3.23532	0	2.17826	7.64495	11.7287	4.77043
ENSG00000117000	450.162	448.693	568.363	465.039	607.973	522.974	465.554	718.659	532.393	729.779	886.524	813.995	635.146	923.434	769.686	747.359	760.965	802.687	695.69	725.045	649.971
ENSG00000178585	237.663	243.117	185.627	247.214	190.852	243.073	209.424	176.322	187.385	204.904	148.238	191.942	200.692	142.841	191.19	229.708	204.561	187.33	244.638	218.58	199.165
ENSG00000092853	1340.23	1120.84	1123.33	995.772	683.724	748.553	902.483	599.161	677.891	457.248	178.274	378.859	338.669	153.906	314.379	560.789	258.331	313.669	444.363	261.229	232.558
ENSG00000134697	1805.31	1612.44	1446.74	1256.82	1030.01	1065.28	1053.15	1059.6	1092.34	996.255	920.435	959.71	955.57	1034.09	929.339	1037.46	1167.75	1172.99	1042.58	1136.61	1183.07
ENSG00000116151	97.8613	114.408	98.5546	146.081	144.615	123.378	97.1788	101.114	120.147	116.078	103.67	119.587	111.749	98.5801	121.218	71.1771	101.696	119.804	107.029	130.082	116.876
ENSG00000182873	10.2521	15.1948	1.91368	6.0507	7.8702	10.128	9.03989	7.52085	2.20452	12.1125	9.68879	4.01973	12.5433	7.04143	15.7682	16.1766	15.1959	20.6934	10.5118	9.59618	8.34825
ENSG00000006555	6.52408	12.5134	18.18	6.91508	10.8215	21.1768	3.0133	17.5487	19.8407	11.1031	16.4709	23.1134	14.8239	26.1539	21.6813	28.0395	18.7027	15.2478	23.8905	29.8548	19.0817
ENSG00000236111	4.66006	9.83193	3.82736	12.1014	10.8215	4.60365	12.0532	10.8635	14.3294	3.02813	5.81327	6.02959	7.98209	5.0296	10.8406	7.54908	4.67567	2.17826	6.68933	6.39745	3.57782
ENSG00000066056	77.357	151.948	153.094	82.981	178.063	186.908	133.338	233.982	209.43	277.579	297.446	357.756	419.63	305.799	408.988	254.512	241.966	335.451	516.034	529.922	555.755
ENSG00000214114	327.136	284.232	322.455	353.534	312.841	256.884	354.816	261.559	285.486	220.044	200.558	228.119	202.973	217.279	225.683	237.257	247.81	276.639	290.508	222.845	282.648
ENSG00000173436	309.428	266.356	199.023	299.942	268.571	211.768	287.017	226.461	221.555	209.95	179.243	158.779	176.746	113.669	127.131	113.236	139.101	121.982	152.899	108.757	100.179
ENSG00000116544	3.72805	1.78762	0	0.864385	1.96755	0	0	2.50695	2.20452	1.00938	0	0	4.56119	4.02368	5.91308	2.15688	3.50675	3.26738	10.5118	3.19873	7.15565
ENSG00000236723	10.2521	5.36287	9.5684	7.77947	9.83776	5.52438	6.77992	10.8635	8.8181	3.02813	2.90664	5.02466	7.98209	8.04735	4.92757	3.23532	9.35134	8.71303	8.60057	6.39745	9.54086
ENSG00000117016	34.4844	45.5844	53.5831	44.0837	38.3672	39.5914	27.873	41.7825	44.0905	52.4876	40.6929	36.1775	29.6478	25.148	39.4205	15.0982	12.8581	26.1391	31.5354	22.3911	26.2374
ENSG00000121310	534.043	584.553	467.895	720.033	773.248	667.529	972.542	838.993	791.424	901.374	1135.53	947.651	1119.77	1101.48	1084.06	1021.28	991.242	949.72	1195.48	1171.8	1072.15
ENSG00000169213	3003.87	2403.46	2305.99	3186.99	2335.48	2024.68	3061.51	2403.33	2192.4	3898.21	3703.05	3443.9	3717.37	4148.41	3880.95	3769.15	3905.35	4299.88	4680.62	4387.59	4960.05
ENSG00000163866	857.451	799.068	721.458	603.341	695.529	650.035	616.219	633.423	619.472	603.607	454.404	462.269	649.97	406.391	414.901	516.573	479.256	424.76	488.321	484.074	411.45
ENSG00000049249	180.81	218.984	282.268	261.909	303.987	327.78	469.321	410.304	439.803	252.344	91.0746	129.636	109.469	25.148	82.7831	78.7262	32.7297	74.0607	43.9585	13.8611	27.43
ENSG00000260971	1.86402	0.893812	1.91368	0	9.83776	8.28657	3.76662	15.8774	23.1475	2.01875	5.81327	8.03945	9.12239	9.05327	14.7827	3.23532	0	2.17826	4.77809	6.39745	2.38522
ENSG00000117419	782.89	814.262	643.954	608.527	563.703	673.053	696.825	621.724	680.096	565.251	492.19	497.441	709.265	461.717	587.366	565.103	557.574	611.001	559.037	625.884	601.074
ENSG00000162384	655.204	663.208	632.472	766.71	703.4	673.974	580.06	640.108	577.586	535.979	588.109	660.24	598.657	663.907	699.714	626.574	741.094	676.349	655.554	629.083	744.187
ENSG00000117859	1961.89	1965.49	2117.49	2002.78	2155.45	1967.6	1855.44	2077.43	1934.47	1983.43	2152.85	1837.02	1898.6	2144.62	1854.74	1627.37	1777.92	1865.68	1916.97	2043.99	1910.56
ENSG00000162396	60.5808	74.1864	56.4536	52.7275	87.556	65.3718	65.5392	85.2363	78.2606	70.6564	104.639	70.3452	68.4179	90.5327	71.9425	81.9615	106.371	55.5455	72.627	76.7694	98.9864
ENSG00000203995	134.21	117.983	112.907	89.8961	65.913	55.2438	70.0592	61.0025	38.5792	50.4688	23.2531	37.1825	42.191	66.3907	25.6233	31.2748	23.3783	16.3369	35.3579	21.3248	20.2743
ENSG00000284686	2.79604	0.893812	0	0	4.91888	0.92073	0.753324	8.3565	6.61357	9.08439	1.93776	10.0493	5.70149	5.0296	5.91308	2.15688	14.027	6.53477	0	5.33121	4.77043
ENSG00000162378	742.814	754.377	758.774	728.677	719.14	677.657	723.191	703.618	682.3	580.392	605.549	549.698	611.2	608.581	610.033	461.573	513.155	540.208	578.149	564.042	621.349
ENSG00000162599	183.606	180.55	219.116	186.707	207.577	171.256	155.938	181.336	227.066	145.35	208.309	210.031	132.275	210.237	155.711	188.727	197.547	203.667	153.855	170.599	172.928
ENSG00000284773	20.5043	27.7082	36.3599	6.0507	5.90265	6.44511	12.8065	6.6852	8.8181	17.1594	46.5062	30.148	34.2089	65.3848	31.5364	60.3927	64.2904	49.0108	40.136	61.842	52.4747
ENSG00000117862	135.142	119.771	104.296	101.133	110.183	109.567	110.739	81.0581	139.987	122.135	85.2613	96.4734	115.17	98.5801	102.493	114.315	97.0201	124.161	120.408	151.406	93.0234
ENSG00000183431	2667.42	2568.81	2547.11	2646.75	2709.32	2404.03	2387.28	2326.45	2214.45	1781.55	1616.09	1776.72	1481.25	1502.84	1531.49	1439.72	1470.5	1474.68	1373.22	1385.05	1481.22
ENSG00000224609	24.2323	41.1153	59.3241	6.91508	18.6917	17.4939	14.3132	25.9052	19.8407	22.2063	18.4087	25.1233	9.12239	19.1125	36.464	23.7257	47.9256	29.4065	21.0236	31.9873	42.9339
ENSG00000169174	27.0283	54.5225	36.3599	19.0165	38.3672	25.7804	21.8464	30.0834	25.352	30.2813	22.2842	24.1184	27.3672	12.071	12.8117	9.70596	14.027	4.35651	0.955619	0	10.7335
ENSG00000243725	62.4448	70.6111	53.5831	50.9987	41.3186	53.4023	54.2394	35.0973	58.4199	49.4595	30.0352	40.1973	31.9283	25.148	31.5364	26.961	37.4054	35.9412	46.8253	31.9873	28.6226
ENSG00000162407	229.275	522.88	765.472	258.451	1088.06	1009.12	867.076	2728.4	2427.18	1968.28	1817.62	1613.92	1774.3	1323.79	1512.76	881.086	749.276	676.349	1081.76	641.878	732.261
ENSG00000163877	309.428	354.843	299.491	294.755	274.473	260.567	305.85	294.149	265.645	248.307	340.076	284.396	297.618	276.628	246.378	225.394	227.939	242.876	246.55	249.501	279.07
ENSG00000228929	378.397	330.71	330.11	318.094	294.149	239.39	268.183	318.383	265.645	282.626	233.5	289.42	266.83	344.024	272.987	191.962	282.878	290.797	271.396	254.832	288.611
ENSG00000157184	288.924	310.153	307.146	350.941	365.965	379.341	340.503	325.904	297.611	311.897	358.485	326.603	393.403	337.989	349.857	308.434	264.175	283.173	303.887	324.138	326.774
ENSG00000198815	1288.04	1487.3	1329.05	1047.64	1125.44	1093.83	1050.13	1246.79	1190.44	1057.83	1168.47	1153.66	1082.14	1186.98	1256.53	1180.89	1384	1273.19	1215.55	1272.03	1336.91
ENSG00000134744	962.768	883.086	1054.44	943.909	1130.36	949.272	897.209	1056.26	956.764	1108.3	1338.99	1135.57	1138.02	1522.96	1268.36	1190.6	1324.38	1357.05	1282.44	1500.2	1419.2
ENSG00000184292	721.377	890.236	1077.4	606.799	850.966	696.992	823.384	942.614	812.367	2946.37	2808.78	2322.4	5544.13	4086.04	3041.29	3232.09	2469.92	2362.32	3821.52	3384.25	2834.83
ENSG00000226754	5.59207	8.93812	4.7842	13.8302	14.7566	4.60365	17.3265	11.6991	6.61357	13.1219	3.87551	6.02959	2.2806	20.1184	13.7972	5.3922	2.33783	0	7.64495	2.13248	2.38522
ENSG00000162385	622.584	576.509	558.795	431.328	388.591	389.469	325.436	337.603	338.395	274.551	248.033	250.228	278.233	254.498	233.567	230.786	206.898	248.321	257.061	213.248	232.558
ENSG00000223883	0	0.893812	0	0	0	0	0	1.6713	2.20452	1.00938	6.78215	2.00986	2.2806	3.01776	0	5.3922	5.84459	2.17826	0.955619	8.52994	1.19261
ENSG00000116652	20.5043	13.4072	21.0505	10.3726	14.7566	7.36584	10.5465	5.84955	9.92036	6.05626	26.1597	21.1036	12.5433	9.05327	9.85513	12.9413	9.35134	18.5152	6.68933	13.8611	9.54086
ENSG00000123080	880.751	688.235	663.09	392.431	309.889	361.847	451.241	274.093	364.849	89.8345	202.496	174.858	136.836	178.048	163.595	303.042	275.864	213.469	200.68	161.003	126.416
ENSG00000077549	4919.16	4391.3	4060.83	4439.48	4052.17	4104.61	4207.32	3913.35	3855.71	3987.04	3345.54	3518.27	3817.72	3166.63	3617.82	2857.87	2753.97	2940.65	3122.01	2901.24	3123.44
ENSG00000162415	1.86402	4.46906	11.4821	4.32193	4.91888	7.36584	6.02659	1.6713	7.71584	3.02813	6.78215	9.04439	14.8239	18.1065	12.8117	16.1766	14.027	9.80215	9.55619	5.33121	5.96304
ENSG00000162600	132.346	75.0802	118.648	248.079	217.414	200.719	210.931	217.269	193.998	133.238	214.122	177.873	129.994	227.338	151.769	134.805	204.561	140.498	152.899	191.924	176.506
ENSG00000116704	356.961	385.233	419.096	573.088	533.206	514.688	637.312	589.134	580.892	433.023	588.109	522.564	431.033	653.848	608.062	523.044	531.857	554.366	519.856	497.935	528.325
ENSG00000157193	1531.3	2197.88	1746.23	989.721	1055.59	1189.58	903.989	1060.44	1194.85	1011.4	577.452	807.965	1073.02	637.753	937.223	753.83	594.979	671.992	871.524	644.01	800.24
ENSG00000116205	269.351	264.568	277.484	293.891	280.376	313.969	290.783	306.684	329.576	244.269	243.189	281.381	217.797	310.829	227.654	240.492	230.277	242.876	292.419	216.447	255.218
ENSG00000198841	83.8811	91.1688	75.5904	72.6084	96.41	67.2133	76.0858	86.9076	61.7267	75.7033	60.0705	51.2515	61.5761	102.604	64.0584	88.4321	70.135	64.2586	51.6034	87.4318	52.4747
ENSG00000116212	617.924	605.111	579.845	607.663	525.336	540.468	506.987	535.652	519.166	516.801	454.404	488.397	532.519	481.835	416.872	482.063	490.945	442.186	481.632	426.497	466.31
ENSG00000233994	171.49	171.612	111.95	131.387	163.307	149.158	113.752	190.528	137.783	116.078	97.8567	118.582	118.591	184.083	136.986	87.3537	142.608	101.289	122.319	117.287	115.683
ENSG00000162616	498.626	271.719	322.455	585.189	378.754	451.158	561.98	382.728	434.291	492.576	419.524	442.17	413.928	408.403	378.437	473.435	486.27	447.632	403.271	470.213	368.516
ENSG00000162607	2220.05	2230.95	2505.01	1624.18	1591.75	1458.44	1491.58	1427.29	1396.57	1079.02	1068.67	1103.42	980.656	1211.13	1067.31	1296.29	1135.02	1139.23	1215.55	961.75	963.627
ENSG00000233602	1.86402	4.46906	7.65472	2.59316	0.983776	5.52438	9.03989	7.52085	9.92036	8.07501	14.5332	16.0789	3.42089	11.0651	13.7972	15.0982	4.67567	15.2478	5.73371	15.9936	25.0448
ENSG00000154027	1338.37	1563.28	1293.65	925.757	886.382	1159.2	1122.45	820.609	1085.73	872.102	809.982	919.513	946.448	1022.01	1005.22	940.4	1062.55	1086.95	993.843	1051.31	956.471
ENSG00000132122	44.7366	36.6463	19.1368	41.4905	38.3672	22.0975	74.5791	44.2895	31.9656	54.5064	105.608	46.2269	67.2776	81.4795	54.2032	65.7849	91.1755	66.4368	50.6478	45.8484	41.7413
ENSG00000172380	5141.91	4619.22	4743.06	4246.73	4144.65	3808.14	4061.92	4206.66	4003.42	3338.01	2950.24	2885.16	3287.48	2772.31	2819.55	2562.37	2324.98	2353.61	2893.61	2365.99	2542.64
ENSG00000116675	59.6488	26.8144	24.8779	38.033	24.5944	9.2073	47.4594	12.5348	25.352	39.3657	41.6618	25.1233	35.3492	35.2072	11.8262	74.4124	92.3445	74.0607	55.4259	95.9618	113.298
ENSG00000162433	1188.32	1142.29	987.459	1037.26	1338.92	1256.8	1107.39	1508.35	1323.82	2643.56	2166.41	2551.52	2587.34	2366.93	2508.13	2648.65	2513.17	2232.71	2656.62	1945.89	1942.76
ENSG00000213625	2686.06	2413.29	2381.58	2194.67	2525.35	2285.25	2131.91	2562.94	2417.26	3253.22	4042.16	2973.59	2899.78	4029.71	2929.93	2869.73	3862.1	3483.03	3097.16	3564.45	3304.72
ENSG00000227207	5.59207	3.57525	4.7842	1.72877	2.95133	2.76219	4.51995	4.17825	2.20452	2.01875	7.75103	5.02466	0	7.04143	2.95654	3.23532	11.6892	6.53477	4.77809	6.39745	0
ENSG00000158966	122.094	166.249	193.282	213.503	213.479	201.64	204.904	222.283	231.475	267.485	317.792	305.499	275.952	320.888	263.132	266.375	343.662	356.145	294.331	315.608	351.819
ENSG00000203965	148.19	148.373	146.397	105.455	141.664	117.853	103.205	115.32	148.805	117.088	82.3547	88.434	59.2955	71.4203	70.9569	76.5693	74.8107	88.2194	64.9821	79.9681	52.4747
ENSG00000233674	0.932012	0	2.87052	0	3.9351	0	0	0	0	5.04688	0	0	2.2806	1.00592	1.97103	2.15688	5.84459	6.53477	0.955619	6.39745	0
ENSG00000153898	79.221	77.7616	90.8998	48.4056	57.059	38.6706	58.006	48.4677	46.295	31.2907	20.3464	31.1529	29.6478	31.1835	14.7827	21.5688	17.5338	16.3369	21.0236	14.9274	11.9261
ENSG00000117069	1.86402	0	0	0	0	0	0	0	0	0	0	3.0148	0	2.01184	0.985513	5.3922	9.35134	13.0695	9.55619	13.8611	11.9261
ENSG00000125703	133.278	117.983	156.922	135.709	159.372	160.207	190.591	144.568	154.317	111.031	115.297	136.671	117.451	131.775	116.291	129.413	137.932	139.408	136.653	119.419	132.379
ENSG00000185839	331.796	281.551	280.354	316.365	293.165	267.932	268.183	247.353	253.52	336.122	322.637	349.716	226.919	354.084	325.219	331.081	317.945	333.273	313.443	292.15	280.263
ENSG00000226891	2.79604	2.68144	7.65472	6.0507	8.85398	7.36584	4.51995	5.84955	3.30679	7.06564	12.5954	10.0493	5.70149	26.1539	10.8406	7.54908	14.027	9.80215	12.423	10.6624	10.7335
ENSG00000162618	2361.72	3034.49	3371.91	3235.39	4792.95	4696.64	2934.95	4400.54	4819.09	4959.07	3213.77	5127.16	4038.94	2948.35	3771.56	2656.2	3177.12	3236.89	2965.28	3062.25	3418.01
ENSG00000230863	1.86402	8.04431	18.18	1.72877	4.91888	5.52438	1.50665	2.50695	1.10226	9.08439	3.87551	1.00493	1.1403	0	0.985513	3.23532	0	0	0	3.19873	0
ENSG00000271576	17.7082	15.1948	24.8779	11.237	15.7404	9.2073	16.5731	10.0278	12.1249	12.1125	31.0041	39.1923	9.12239	24.1421	30.5509	24.8041	39.7432	41.3869	13.3787	15.9936	31.0078
ENSG00000280378	3.72805	0	6.69788	6.91508	0.983776	2.76219	0.753324	2.50695	15.4317	3.02813	5.81327	8.03945	5.70149	7.04143	16.7537	4.31376	8.18242	8.71303	11.4674	13.8611	13.1187
ENSG00000188786	530.315	513.942	493.73	548.885	612.892	572.694	554.447	642.615	548.927	601.589	524.163	567.786	533.66	544.202	564.699	476.671	485.101	502.088	556.17	468.08	517.592
ENSG00000162434	3847.35	4713.07	5055.94	4408.37	5457.99	4950.76	4645	5745.1	5352.59	6609.4	6893.57	6159.23	6208.92	7204.39	6259.98	6195.64	6175.39	6349.62	7244.54	6993.48	7327.38
ENSG00000137941	216.227	177.869	225.814	317.229	232.171	309.365	299.07	305.012	306.429	294.738	327.481	370.82	312.442	336.983	329.161	521.965	392.756	480.306	546.614	401.973	473.465
ENSG00000116717	1704.65	1098.49	1032.43	1549.84	1279.89	1096.59	1447.89	993.588	994.241	1044.71	1003.76	732.595	827.857	742.368	590.322	1344.82	1151.38	1027.05	1072.2	883.915	672.631
ENSG00000066135	385.853	479.083	487.989	534.19	541.077	442.871	516.027	540.666	439.803	490.557	415.649	383.884	507.433	359.113	408.002	348.336	372.885	385.551	442.451	429.696	344.664
ENSG00000232453	15.8442	40.2215	32.5326	29.3891	23.6106	21.1768	30.8863	27.5765	33.0679	15.1407	18.4087	31.1529	25.0866	27.1598	27.5944	23.7257	15.1959	37.0304	27.7129	38.3847	46.5117
ENSG00000117174	771.706	776.722	840.106	693.237	655.195	545.993	506.987	492.198	494.916	504.688	518.35	421.066	494.889	454.676	436.582	355.885	397.432	406.245	477.809	462.749	491.354
ENSG00000122420	137.006	158.205	211.462	304.264	313.824	295.554	288.523	377.714	393.508	341.169	513.506	497.441	363.755	418.462	492.757	326.767	458.216	375.749	372.691	331.601	417.413
ENSG00000143013	466.006	448.693	482.248	508.259	424.007	442.871	485.894	412.811	427.678	649.029	892.337	912.478	697.863	937.517	794.324	963.047	1319.71	1138.14	925.994	1123.82	1053.07
ENSG00000226084	2762.48	2549.15	2726.04	2303.59	2470.26	2265	2226.07	2476.03	2149.41	2491.14	3056.81	2577.65	2390.07	3285.33	2598.8	1933.64	2688.51	2857.87	2509.45	2886.32	3031.61
ENSG00000134748	852.791	709.686	777.911	792.641	874.577	732.901	836.943	821.444	856.458	654.076	698.561	721.541	594.095	742.368	751.947	635.201	745.769	673.081	670.844	640.811	552.177
ENSG00000142892	871.431	852.696	847.761	820.302	735.864	725.535	774.417	796.375	673.482	526.895	719.877	564.772	436.734	458.699	432.64	589.907	392.756	438.919	496.922	392.377	391.175
ENSG00000162402	2456.78	2159.45	2329.91	2034.76	2068.88	1841.46	1999.32	2006.4	1938.88	1716.95	1698.44	1383.79	1635.19	1567.22	1354.1	1304.91	1352.44	1346.16	1418.14	1424.5	1449.02
ENSG00000219201	632.836	601.535	645.867	542.834	642.405	540.468	543.147	561.557	562.154	468.351	322.637	438.15	444.716	383.255	417.858	396.866	392.756	373.571	455.83	351.86	409.064
ENSG00000116641	1046.65	930.458	849.674	975.891	933.603	1054.24	786.471	915.873	892.833	889.261	734.41	880.32	913.379	697.102	842.614	696.673	690.83	619.714	717.67	596.029	628.504
ENSG00000235927	19.5723	11.6196	17.2231	12.1014	7.8702	4.60365	11.2999	15.0417	7.71584	27.2532	8.71991	18.0888	18.2448	20.1184	21.6813	31.2748	26.8851	35.9412	40.136	27.7223	44.1265
ENSG00000172260	554.547	353.949	474.593	554.071	328.581	351.719	521.3	351.809	382.485	1033.6	1357.4	1325.5	937.325	1797.58	1500.94	946.871	1179.44	1196.95	865.79	1029.99	921.886
ENSG00000117480	20.5043	16.9824	13.3958	10.3726	12.7891	4.60365	5.27327	17.5487	11.0226	4.03751	25.1908	18.0888	7.98209	19.1125	18.7248	15.0982	22.2094	8.71303	7.64495	26.656	14.3113
ENSG00000137944	420.337	458.525	498.514	385.516	417.121	374.737	393.235	425.346	357.133	417.882	416.618	421.066	366.036	453.67	425.742	305.199	404.445	365.947	361.224	330.535	391.175
ENSG00000067334	1243.3	1077.94	1184.57	881.673	919.83	746.712	827.15	954.313	868.583	704.545	705.344	677.324	647.689	781.599	661.279	546.769	638.229	602.288	645.998	640.811	720.335
ENSG00000213559	14.9122	2.68144	11.4821	11.237	13.7729	12.8902	4.51995	4.17825	5.51131	13.1219	0.968879	0	3.42089	1.00592	5.91308	5.3922	4.67567	1.08913	2.86686	2.13248	10.7335
ENSG00000142949	1967.48	1531.1	1129.07	2459.18	1654.71	1789.9	1953.37	1235.93	1387.75	3388.48	2858.19	2762.56	3420.89	2775.33	2915.15	3900.72	3278.81	3234.71	3529.1	3445.03	3445.44
ENSG00000116133	4956.44	4112.43	4083.79	4560.5	3911.49	3379.08	3502.2	3303.33	3173.41	3762.96	3496.68	2559.56	3575.98	2418.23	2425.35	2802.87	2205.75	2074.79	2729.25	2228.45	2091.83
ENSG00000232882	22.3683	26.8144	22.9642	7.77947	25.5782	13.8109	15.0665	22.5626	15.4317	25.2344	21.3153	34.1677	10.2627	21.1243	19.7103	21.5688	28.054	18.5152	17.2011	23.4573	22.6595
ENSG00000171502	3.72805	2.68144	0.95684	0	1.96755	2.76219	0	0	3.30679	2.01875	9.68879	0	6.84179	7.04143	1.97103	1.07844	0	3.26738	9.55619	3.19873	1.19261
ENSG00000116157	43.8046	30.3896	36.3599	50.1344	54.1077	39.5914	56.4993	34.2617	62.829	62.5814	93.9812	72.3551	107.188	96.5683	80.8121	74.4124	95.8512	76.239	100.34	88.4981	108.527
ENSG00000143036	21.4363	17.8762	10.5252	15.5589	10.8215	10.128	12.8065	16.713	5.51131	19.1782	35.8485	6.02959	9.12239	15.0888	14.7827	23.7257	16.3648	11.9804	12.423	10.6624	8.34825
ENSG00000235613	12.1162	7.15049	14.3526	2.59316	6.88643	6.44511	7.53324	8.3565	7.71584	8.07501	20.3464	6.02959	10.2627	14.0829	5.91308	5.3922	3.50675	6.53477	14.3343	7.46369	7.15565
ENSG00000065243	1375.65	1346.08	1515.64	1647.52	1668.48	1496.19	1448.64	1521.72	1412	1547.37	1419.41	1369.72	1269.15	1405.27	1353.11	1129.13	1111.64	1250.32	1258.55	1178.2	1160.41
ENSG00000234080	0.932012	1.78762	0	1.72877	2.95133	2.76219	1.50665	11.6991	7.71584	7.06564	0	0	6.84179	9.05327	7.88411	6.47064	1.16892	3.26738	0.955619	4.26497	10.7335
ENSG00000225492	13.9802	22.3453	22.0073	26.7959	23.6106	18.4146	34.6529	39.2756	35.2724	62.5814	42.6307	19.0937	25.0866	12.071	25.6233	28.0395	24.5473	13.0695	22.9348	11.7287	8.34825
ENSG00000117528	910.576	897.387	997.028	1161.73	1207.09	1192.34	1209.84	1170.75	1150.76	948.814	1091.93	960.715	741.194	1053.2	920.469	847.654	991.242	935.561	980.465	985.208	1007.75
ENSG00000172339	157.51	157.311	127.26	130.522	128.875	123.378	105.465	111.977	105.817	35.3282	34.8796	38.1874	50.1731	42.2486	49.2757	36.667	61.9526	30.4956	26.7573	31.9873	36.9708
ENSG00000036549	1123.07	1275.47	1377.85	1139.26	1338.92	1195.11	1142.04	1306.96	1209.18	1086.09	1265.36	1135.57	1005.74	1387.16	1195.43	1115.11	1253.08	1343.98	1277.66	1482.08	1381.04
ENSG00000058799	270.283	284.232	294.707	292.162	335.467	272.536	305.096	346.795	305.327	346.216	309.072	310.524	305.6	286.687	310.437	311.669	287.554	237.43	274.263	263.362	252.833
ENSG00000272145	26.0963	26.8144	40.1873	38.8973	47.2212	25.7804	31.6396	26.7408	27.5566	35.3282	31.973	42.2071	30.7881	40.2368	30.5509	21.5688	57.2769	42.476	30.5798	37.3185	29.8152
ENSG00000283761	6.52408	3.57525	0.95684	6.91508	4.91888	4.60365	3.0133	6.6852	1.10226	6.05626	0.968879	5.02466	4.56119	14.0829	8.86962	2.15688	0	6.53477	5.73371	5.33121	8.34825
ENSG00000285525	5.59207	0	9.5684	4.32193	2.95133	1.84146	5.27327	0.83565	5.51131	0	0	0	3.42089	0	1.97103	6.47064	0	4.35651	7.64495	2.13248	0
ENSG00000236098	51.2607	33.071	33.4894	25.0672	12.7891	5.52438	10.5465	17.5487	15.4317	13.1219	16.4709	8.03945	13.6836	7.04143	18.7248	10.7844	37.4054	7.6239	7.64495	17.0599	10.7335
ENSG00000233514	130.482	150.16	129.173	104.591	72.7994	94.8352	82.1124	84.4007	66.1357	83.7783	61.0393	66.3255	75.2597	60.3552	59.1308	45.2945	59.6148	40.2977	51.6034	49.0471	40.5487
ENSG00000127124	680.369	617.624	544.442	809.929	656.178	733.822	791.744	647.629	771.584	595.532	521.257	629.087	608.919	455.681	621.859	818.536	666.283	739.518	721.492	662.136	713.179
ENSG00000266993	10.2521	8.04431	9.5684	1.72877	4.91888	9.2073	4.51995	15.8774	6.61357	19.1782	11.6265	7.03452	10.2627	15.0888	3.94205	7.54908	5.84459	5.44564	13.3787	11.7287	3.57782
ENSG00000097033	2227.51	2083.48	2152.89	2165.29	2209.56	1937.22	2069.38	2095.81	2021.55	1876.43	2020.11	1816.92	1782.29	2121.48	1807.43	1862.47	2209.25	2111.82	2118.61	1913.9	2066.79
ENSG00000162604	242.323	242.223	246.865	248.079	296.116	266.091	299.07	309.191	292.1	336.122	464.093	417.047	404.806	447.634	395.191	472.357	403.276	428.027	392.759	435.027	430.531
ENSG00000116171	1285.24	1170.89	1133.86	1131.48	1172.66	1138.94	1088.55	1114.76	961.173	897.336	1003.76	802.94	886.012	749.41	742.091	615.79	689.661	710.112	632.619	642.944	744.187
ENSG00000137936	2433.48	2053.09	1864.88	1856.7	1756.04	1699.67	1454.67	1301.94	1258.78	1260.71	914.621	1402.88	1181.35	818.818	1143.2	1615.5	1712.46	1590.13	1566.26	1807.28	1697.08
ENSG00000178028	727.901	652.483	647.781	599.019	667.984	640.828	642.586	691.083	583.097	652.057	609.425	651.196	711.546	663.907	686.903	510.102	501.465	502.088	546.614	607.758	584.378
ENSG00000168710	3318.89	3562.73	3547.01	3155.87	3472.73	3345.93	2840.79	3258.2	3260.49	2820.2	3452.11	3211.76	3012.67	3795.33	3278.8	3201.89	3600.26	3526.6	3352.31	3723.32	3680.39
ENSG00000117519	5103.7	3556.48	3610.16	5692.84	3307.45	3310.94	5077.41	2657.37	2870.29	3530.8	3148.86	2570.62	3083.37	2324.68	2162.22	2091.1	2236.14	2072.61	2101.41	1792.35	1681.58
ENSG00000134215	5.59207	3.57525	4.7842	11.237	10.8215	2.76219	13.5598	16.713	5.51131	9.08439	14.5332	8.03945	13.6836	5.0296	17.7392	9.70596	19.8716	31.5847	22.9348	47.9809	56.0526
ENSG00000228502	9258.61	9637.97	10977.8	9541.09	9825.95	9557.17	9686.24	9363.46	9268.93	9749.57	11103.3	11270.3	11070	12352.7	11838	6694.96	8716.62	10689.8	8799.34	11046.3	11989.3
ENSG00000188641	342.98	358.418	430.578	318.094	395.478	357.243	325.436	389.413	338.395	250.325	344.921	320.573	175.606	245.444	186.262	231.865	307.425	254.856	179.656	230.308	223.018
ENSG00000152078	47.5326	31.2834	18.18	70.0152	17.708	24.8597	61.7726	20.0556	29.7611	64.6001	34.8796	28.1381	60.4358	65.3848	14.7827	59.3142	28.054	39.2086	28.6686	41.5834	42.9339
ENSG00000185668	3.72805	0	0	0.864385	2.95133	4.60365	5.27327	8.3565	8.8181	7.06564	4.84439	2.00986	4.56119	2.01184	1.97103	11.8628	0	2.17826	7.64495	2.13248	1.19261
ENSG00000171492	390.513	339.648	321.498	350.076	377.77	392.231	346.529	303.341	294.304	369.432	283.881	294.445	274.812	260.533	260.175	324.611	277.033	339.808	242.727	283.62	250.448
ENSG00000170989	237.663	92.9564	104.296	161.64	92.4749	104.963	125.052	66.852	88.181	270.513	177.305	147.725	189.29	134.793	116.291	149.903	119.23	83.8629	115.63	94.8955	77.5195
ENSG00000258634	104.385	133.178	131.087	107.184	123.956	106.805	91.1522	98.6068	108.022	122.135	133.705	162.799	147.098	143.846	164.581	152.06	203.392	138.319	117.541	131.148	124.031
ENSG00000116299	37.2805	35.7525	4.7842	120.15	134.777	95.7559	145.392	121.169	92.59	22.2063	19.3776	10.0493	13.6836	15.0888	6.89859	34.5101	14.027	21.7826	50.6478	28.7885	40.5487
ENSG00000137962	11657.6	9012.3	9395.22	6813.95	4554.88	3995.05	4784.36	3195.53	2790.93	6749.7	5679.57	4386.53	4519	4477.35	3535.04	6419.96	5234.41	5516.43	5396.38	4466.49	5026.84
ENSG00000260464	17.7082	7.15049	0.95684	3.45754	2.95133	1.84146	3.76662	0	2.20452	11.1031	14.5332	6.02959	4.56119	11.0651	7.88411	11.8628	9.35134	11.9804	6.68933	7.46369	9.54086
ENSG00000273204	2.79604	1.78762	2.87052	10.3726	3.9351	4.60365	4.51995	12.5348	3.30679	4.03751	6.78215	4.01973	6.84179	5.0296	3.94205	7.54908	0	1.08913	2.86686	8.52994	3.57782
ENSG00000079739	1294.56	1342.51	1466.84	1247.31	1553.38	1511.84	1261.06	1507.51	1642.37	2702.1	3105.26	2920.33	2841.62	2864.86	2881.64	2296	2461.74	2368.85	2542.9	2432.1	2422.19
ENSG00000162377	512.607	518.411	473.636	445.159	454.504	400.517	400.769	363.508	408.939	264.457	319.73	280.376	255.427	236.391	272.002	266.375	331.972	234.163	261.839	228.176	232.558
ENSG00000116670	690.621	664.102	638.213	439.108	432.861	462.206	550.68	455.43	504.836	364.385	350.734	455.234	379.719	325.918	394.205	475.592	410.29	429.117	354.534	406.238	366.131
ENSG00000116774	42.8726	31.2834	47.842	48.4056	56.0752	71.8169	54.2394	47.6321	46.295	155.444	307.134	162.799	144.818	146.864	121.218	67.9418	121.567	38.1195	39.1804	71.4382	38.1634
ENSG00000023909	969.293	1111.9	1098.45	1041.58	932.619	1028.46	1033.56	1094.7	1144.15	733.817	639.46	787.866	883.731	675.978	957.919	519.808	471.074	589.218	944.151	802.88	980.323
ENSG00000069702	210.635	387.02	392.305	245.485	460.407	364.609	279.483	427.017	383.587	465.323	536.759	380.869	321.564	401.362	298.61	332.16	324.959	304.956	325.866	237.772	262.374
ENSG00000230721	11.1841	20.5577	21.0505	10.3726	21.6431	10.128	12.8065	6.6852	5.51131	6.05626	22.2842	11.0542	4.56119	12.071	12.8117	11.8628	28.054	14.1587	10.5118	26.656	3.57782
ENSG00000198198	1612.38	1664.28	1585.48	1402.03	1443.2	1486.98	1468.23	1430.63	1567.42	1657.4	1628.68	1782.75	1644.31	1592.37	1798.56	1797.76	1874.94	1932.11	1646.53	1885.12	1983.31
ENSG00000116793	502.354	551.482	613.335	618.036	654.211	598.474	682.512	665.178	630.494	638.936	609.425	601.954	581.552	525.09	505.568	465.886	313.27	392.086	475.898	439.292	437.687
ENSG00000134201	5.59207	13.4072	10.5252	12.1014	8.85398	22.0975	12.0532	20.0556	12.1249	16.15	2.90664	15.074	4.56119	16.0947	27.5944	4.31376	2.33783	4.35651	4.77809	10.6624	3.57782
ENSG00000213366	69.9009	78.6554	63.1515	75.2015	60.0103	65.3718	71.5658	99.4424	76.0561	58.5439	53.2883	52.2564	53.594	82.4854	91.6527	102.452	105.203	160.102	100.34	97.028	104.949
ENSG00000236360	204.111	229.71	244.951	190.165	205.609	184.146	131.832	164.623	177.464	287.672	217.998	201.991	205.254	196.154	173.45	190.884	177.675	209.113	203.547	172.731	186.047
ENSG00000183298	2386.88	2267.6	2070.6	2187.76	2082.65	1882.89	1925.5	1876.87	1914.63	1404.04	1290.55	1487.3	1367.22	1271.48	1492.07	1047.17	1345.42	1451.81	1280.53	1304.01	1500.3
ENSG00000234332	1.86402	0	4.7842	0.864385	0.983776	5.52438	3.0133	8.3565	3.30679	4.03751	5.81327	0	2.2806	9.05327	0.985513	9.70596	0	4.35651	3.82247	1.06624	0
ENSG00000117525	1186.45	1352.34	1390.29	936.994	1196.27	1162.88	1462.96	2410.02	2090.99	1047.73	647.211	1827.97	1322.75	1298.64	2265.69	1679.13	2063.14	2454.89	2344.13	2636.82	2534.29
ENSG00000162692	107.181	242.223	276.527	143.488	471.229	227.42	414.328	751.25	453.03	548.092	545.479	511.51	509.713	715.209	444.466	360.199	779.668	633.873	503.611	738.906	541.444
ENSG00000163349	1322.53	1196.81	1323.31	1418.46	1420.57	1362.68	1384.61	1340.38	1404.28	1503.97	1697.48	1460.17	1271.43	1811.66	1474.33	1487.17	1754.54	1602.11	1476.43	1547.12	1551.58
ENSG00000228057	146.326	164.461	194.239	134.844	154.453	169.414	128.818	154.595	146.601	147.369	189.9	174.858	100.346	174.024	161.624	146.668	142.608	198.221	132.831	182.327	165.772
ENSG00000181656	1.86402	7.15049	0.95684	0.864385	0	0.92073	4.51995	4.17825	0	3.02813	2.90664	5.02466	4.56119	7.04143	0.985513	0	1.16892	0	7.64495	4.26497	1.19261
ENSG00000122481	72.6969	79.5492	117.691	91.6249	86.5723	76.4206	62.5259	71.8659	57.3176	75.7033	78.4792	81.3995	82.1015	84.4972	79.8266	42.0592	94.6823	74.0607	60.204	82.1006	63.2082
ENSG00000198162	1357.94	1671.43	1729.97	1395.98	1413.69	1358.08	1376.32	1742.33	1534.35	1572.61	1602.53	1468.21	1428.79	1778.47	1495.02	977.067	1135.02	1201.31	1198.35	1244.3	1292.79
ENSG00000171517	5.59207	13.4072	9.5684	7.77947	12.7891	21.1768	15.8198	16.713	19.8407	23.2157	16.4709	17.0838	12.5433	4.02368	5.91308	10.7844	1.16892	7.6239	27.7129	14.9274	15.5039
ENSG00000143079	768.91	735.607	823.84	931.808	837.193	826.815	866.323	844.007	839.924	920.552	917.528	910.468	1066.18	800.712	864.295	1037.46	976.046	878.926	915.483	898.842	938.582
ENSG00000275064	20.5043	18.77	29.6621	19.0165	30.497	40.5121	36.1596	29.2478	47.3973	69.647	46.5062	64.3156	55.8746	56.3315	54.2032	39.9023	23.3783	55.5455	38.2247	72.5045	64.4008
ENSG00000232450	8.38811	17.8762	13.3958	11.237	10.8215	18.4146	18.8331	19.22	8.8181	20.1875	18.4087	17.0838	10.2627	28.1657	15.7682	19.4119	22.2094	16.3369	16.2455	15.9936	23.8522
ENSG00000223575	2.79604	1.78762	0.95684	1.72877	1.96755	2.76219	1.50665	0.83565	2.20452	5.04688	7.75103	7.03452	1.1403	7.04143	0.985513	2.15688	1.16892	0	0	2.13248	3.57782
ENSG00000235527	1.86402	0	1.91368	3.45754	0.983776	3.68292	2.25997	1.6713	6.61357	6.05626	0.968879	2.00986	5.70149	1.00592	2.95654	2.15688	17.5338	4.35651	3.82247	3.19873	4.77043
ENSG00000272715	0.932012	1.78762	10.5252	0	4.91888	0.92073	0.753324	2.50695	1.10226	0	2.90664	1.00493	7.98209	15.0888	2.95654	5.3922	4.67567	5.44564	4.77809	5.33121	5.96304
ENSG00000235038	7.4561	3.57525	6.69788	0	3.9351	0.92073	0.753324	8.3565	3.30679	1.00938	4.84439	2.00986	4.56119	8.04735	7.88411	3.23532	0	4.35651	7.64495	5.33121	8.34825
ENSG00000143093	592.76	607.792	721.458	558.393	564.687	615.047	647.859	656.821	659.153	668.207	506.723	583.865	736.633	492.9	613.975	519.808	530.688	484.662	533.235	565.108	555.755
ENSG00000188761	31.6884	20.5577	14.3526	13.8302	17.708	10.128	9.79322	9.19216	11.0226	21.1969	46.5062	32.1578	14.8239	30.1776	16.7537	34.5101	17.5338	17.4261	18.1568	17.0599	20.2743
ENSG00000226415	910.576	921.52	593.241	754.609	743.734	798.273	639.572	731.194	615.062	1110.31	970.816	1087.34	1264.59	1011.95	1229.92	1071.97	1103.46	932.294	882.992	871.12	790.699
ENSG00000085491	1612.38	1558.81	1426.65	1562.81	1443.2	1279.81	1502.13	1545.12	1512.3	1237.5	1063.83	1220.99	1269.15	1058.23	1158.96	1040.7	1021.63	1033.58	1284.35	1091.83	1215.27
ENSG00000173947	0.932012	0.893812	3.82736	5.18631	7.8702	11.9695	4.51995	8.3565	3.30679	8.07501	9.68879	16.0789	5.70149	9.05327	9.85513	20.4904	22.2094	21.7826	26.7573	28.7885	16.6965
ENSG00000134198	20.5043	6.25668	2.87052	10.3726	2.95133	4.60365	3.0133	1.6713	3.30679	3.02813	6.78215	7.03452	4.56119	0	0.985513	4.31376	3.50675	5.44564	0.955619	2.13248	13.1187
ENSG00000226053	83.8811	42.0091	66.022	43.2193	17.708	16.5731	27.1197	14.2061	14.3294	19.1782	11.6265	11.0542	10.2627	15.0888	6.89859	10.7844	14.027	11.9804	2.86686	9.59618	11.9261
ENSG00000198799	479.054	617.624	553.054	514.309	610.925	538.627	516.781	672.699	531.291	762.08	879.742	667.275	612.34	791.658	606.091	651.378	589.134	626.249	706.202	646.143	618.963
ENSG00000117620	302.904	285.126	362.643	382.923	373.835	360.005	315.643	340.11	361.542	431.004	450.529	398.958	351.212	416.451	436.582	409.807	385.743	393.175	422.383	390.245	398.331
ENSG00000162688	444.57	383.445	424.837	438.243	464.342	429.06	415.835	447.909	391.303	317.954	334.263	284.396	343.23	388.285	283.828	196.276	144.946	145.943	220.748	201.52	189.625
ENSG00000197106	13.9802	19.6639	17.2231	18.1521	28.5295	34.067	33.1463	11.6991	57.3176	8.07501	13.5643	20.0986	27.3672	10.0592	17.7392	28.0395	30.3918	31.5847	29.6242	36.2522	36.9708
ENSG00000259946	18.6402	18.77	23.921	4.32193	18.6917	5.52438	12.0532	9.19216	13.2271	11.1031	12.5954	14.069	11.403	6.03552	6.89859	5.3922	25.7162	6.53477	4.77809	1.06624	7.15565
ENSG00000236137	4.66006	7.15049	0.95684	1.72877	0.983776	1.84146	6.02659	0.83565	2.20452	2.01875	12.5954	2.00986	7.98209	3.01776	0	1.07844	1.16892	5.44564	3.82247	3.19873	2.38522
ENSG00000134242	141.666	134.966	153.094	284.383	364.981	332.383	222.231	180.501	223.759	318.963	657.869	498.446	163.063	548.226	377.452	645.986	859.154	727.538	493.099	528.856	459.154
ENSG00000060718	7.4561	2.68144	0	19.8809	3.9351	6.44511	3.76662	5.0139	1.10226	52.4876	88.1679	49.2417	29.6478	39.2309	46.3191	83.0399	46.7567	42.476	35.3579	25.5898	31.0078
ENSG00000185946	244.187	311.94	341.592	318.094	372.851	336.066	353.309	370.193	311.94	333.094	524.163	494.426	345.51	575.386	439.539	385.003	533.026	505.355	450.096	538.452	505.666
ENSG00000162627	1123.07	1059.17	1180.74	1351.03	1282.84	1178.53	1223.4	1197.49	1111.08	852.923	760.57	824.044	779.964	737.339	716.468	605.005	569.263	621.892	668.933	583.234	528.325
ENSG00000134262	448.298	408.472	377.952	478.005	456.472	410.645	521.3	435.374	422.167	375.488	516.412	496.436	380.86	525.09	497.684	515.495	535.364	541.297	503.611	463.815	581.993
ENSG00000162695	805.258	911.688	1032.43	849.691	880.479	864.565	925.836	1242.61	998.65	1134.54	1131.65	1115.47	1119.77	1276.51	1121.51	973.832	910.586	979.126	1142.92	978.81	1057.84
ENSG00000226419	189.198	185.913	252.606	187.572	193.804	198.878	169.498	244.846	221.555	238.213	217.029	229.124	228.06	232.367	222.726	315.983	212.743	310.402	268.529	255.898	288.611
ENSG00000134184	157.51	193.063	157.879	156.454	136.745	175.859	188.331	199.72	182.976	120.116	87.1991	112.552	128.854	114.675	166.552	124.021	78.3175	141.587	129.009	103.425	102.564
ENSG00000265808	2803.49	2979.07	3292.49	3130.8	3712.77	3718.83	3605.41	4667.94	4927.11	5107.45	4672.9	4737.25	4716.27	5420.9	4521.53	3900.72	4293.43	4536.22	4441.71	4424.9	4794.28
ENSG00000162601	803.394	1040.4	1116.63	917.977	1053.62	892.187	873.856	971.861	995.343	964.964	1241.13	1175.77	884.871	1480.71	1137.28	957.655	1144.37	1257.94	1095.14	1235.77	1280.86
ENSG00000275129	10.2521	2.68144	4.7842	5.18631	3.9351	4.60365	3.76662	3.3426	1.10226	9.08439	5.81327	1.00493	1.1403	4.02368	2.95654	2.15688	1.16892	1.08913	5.73371	1.06624	0
ENSG00000134247	2436.28	3001.42	3117.39	3145.5	4310.9	4008.86	4229.16	4759.87	4422.28	5302.26	7275.31	6104.96	4598.82	6570.66	5697.25	5165.73	5399.23	5335.64	5057.13	5394.12	4731.07
ENSG00000116752	671.049	664.996	573.147	581.731	550.914	600.316	528.08	564.064	553.336	444.126	446.653	417.047	425.331	438.581	451.365	403.337	548.222	400.799	531.324	395.576	415.027
ENSG00000162664	774.502	938.502	897.516	921.435	886.382	782.62	897.963	967.683	1018.49	675.273	664.651	605.974	607.779	561.303	440.524	406.572	545.884	480.306	434.806	451.02	368.516
ENSG00000134253	148.19	160.886	171.274	176.335	163.307	221.896	166.485	188.857	182.976	177.65	172.46	200.986	179.027	155.917	210.9	278.238	223.263	225.45	203.547	221.778	248.062
ENSG00000223416	737.222	589.916	444.931	489.242	337.435	475.097	381.935	291.642	346.11	330.066	224.78	222.09	335.248	168.994	263.132	245.884	253.655	215.647	243.683	265.494	184.854
ENSG00000213226	2.79604	1.78762	2.87052	1.72877	7.8702	1.84146	6.02659	0.83565	0	0	0	7.03452	2.2806	1.00592	0.985513	1.07844	0	2.17826	7.64495	1.06624	0
ENSG00000173218	1368.19	1320.16	1130.03	1096.04	978.857	975.973	965.009	897.489	958.968	702.526	542.572	536.634	691.021	469.764	528.235	524.122	379.898	419.314	558.081	377.45	442.457
ENSG00000278182	5.59207	8.93812	11.4821	12.9658	16.7242	16.5731	23.3531	42.6182	27.5566	21.1969	11.6265	20.0986	15.9642	29.1717	20.6958	21.5688	25.7162	25.0499	19.1124	21.3248	7.15565
ENSG00000183508	0.932012	10.7257	4.7842	3.45754	10.8215	10.128	15.0665	3.3426	4.40905	1.00938	5.81327	3.0148	2.2806	3.01776	0.985513	7.54908	12.8581	2.17826	4.77809	7.46369	4.77043
ENSG00000174827	13.9802	10.7257	11.4821	10.3726	5.90265	13.8109	28.6263	10.0278	16.5339	2.01875	4.84439	9.04439	10.2627	13.077	8.86962	3.23532	0	4.35651	13.3787	7.46369	7.15565
ENSG00000272150	1423.18	1621.37	1620.89	1365.73	1434.34	1569.84	1418.51	1703.06	1593.87	1601.88	1670.35	1922.43	1839.3	1944.44	1772.94	1470.99	1717.14	1689.24	1675.2	1839.27	1827.07
ENSG00000270231	3572.4	4088.29	4371.8	3473.1	3842.63	3854.17	3545.9	4242.6	4007.83	4044.57	4201.06	4833.72	4174.63	4484.39	4826.06	4324.55	4433.7	4759.49	4480.9	4646.68	5090.05
ENSG00000136631	660.797	553.269	648.738	777.083	706.351	685.023	662.925	685.233	616.165	495.604	597.798	555.727	532.519	496.924	476.003	512.259	419.641	474.86	497.877	439.292	438.88
ENSG00000274927	3.72805	1.78762	4.7842	6.0507	6.88643	4.60365	4.51995	6.6852	2.20452	8.07501	5.81327	8.03945	5.70149	3.01776	11.8262	7.54908	24.5473	7.6239	6.68933	9.59618	9.54086
ENSG00000261737	5.59207	8.04431	7.65472	11.237	0	11.9695	6.02659	18.3843	5.51131	10.0938	0	5.02466	7.98209	16.0947	5.91308	5.3922	0	1.08913	3.82247	6.39745	7.15565
ENSG00000265491	1263.81	1174.47	1091.75	1020.84	940.489	885.742	987.608	851.528	895.037	921.561	919.466	824.044	840.4	993.848	709.569	915.596	875.519	967.146	927.906	910.571	913.537
ENSG00000277702	36.3485	16.0886	10.5252	17.2877	20.6593	23.939	18.8331	23.3982	15.4317	23.2157	23.2531	17.0838	17.1045	13.077	16.7537	21.5688	39.7432	38.1195	21.0236	18.1261	44.1265
ENSG00000143398	2399.93	2270.28	2134.71	2086.63	1727.51	1732.81	1696.49	1545.12	1586.16	1923.87	1831.18	1884.25	1968.15	2025.92	1943.43	2066.29	2175.35	2019.24	2021.13	2144.21	1873.59
ENSG00000196505	233.003	203.789	174.145	278.332	260.701	232.945	262.91	295.82	279.975	303.822	342.983	342.682	295.337	334.971	288.755	283.63	315.608	323.471	325.866	319.873	313.656
ENSG00000117360	1062.49	864.316	852.545	1013.06	934.587	957.559	927.342	915.873	889.526	723.723	826.453	795.906	835.839	790.653	760.816	733.34	869.674	749.32	788.385	675.997	847.944
ENSG00000225871	26.0963	23.2391	19.1368	9.50824	20.6593	19.3353	18.8331	25.0695	16.5339	25.2344	30.0352	30.148	23.9463	24.1421	30.5509	12.9413	16.3648	16.3369	21.0236	10.6624	22.6595
ENSG00000118655	524.723	510.366	513.823	446.023	407.283	406.963	399.262	370.193	364.849	302.813	219.935	269.322	313.582	215.267	252.291	383.925	264.175	276.639	296.242	263.362	205.129
ENSG00000276975	123.026	84.0183	97.5977	72.6084	54.1077	68.134	88.8923	61.8381	66.1357	87.8158	97.8567	49.2417	83.2418	97.5742	57.1598	91.6674	72.4729	80.5955	86.0057	84.2331	66.786
ENSG00000272824	0	2.68144	13.3958	0	1.96755	0.92073	3.0133	0.83565	6.61357	3.02813	3.87551	3.0148	0	13.077	4.92757	4.31376	0	5.44564	2.86686	3.19873	5.96304
ENSG00000143442	1741	1599.92	2083.04	1810.02	2036.42	1958.39	1799.69	1835.09	2012.73	2035.91	2296.24	2439.97	2019.47	2252.25	2410.57	2564.53	2632.4	2836.09	2465.5	2548.32	2676.21
ENSG00000118292	10.2521	8.04431	14.3526	6.0507	10.8215	11.0488	5.27327	13.3704	13.2271	22.2063	13.5643	19.0937	12.5433	30.1776	12.8117	11.8628	16.3648	20.6934	12.423	15.9936	14.3113
ENSG00000065183	893.8	722.2	822.883	719.169	639.454	603.078	609.439	590.805	578.688	422.929	483.47	435.135	429.892	423.492	447.423	428.141	509.648	470.503	430.984	465.948	511.629
ENSG00000023902	578.779	734.713	640.126	440.837	536.158	753.157	553.693	746.236	812.367	663.161	563.887	697.423	865.486	494.912	696.758	505.789	616.019	599.021	564.771	594.963	639.238
ENSG00000227082	3.72805	0.893812	4.7842	4.32193	0.983776	0.92073	0	4.17825	0	1.00938	6.78215	4.01973	4.56119	2.01184	2.95654	1.07844	5.84459	5.44564	9.55619	6.39745	2.38522
ENSG00000163393	160.306	205.577	270.786	209.181	368.916	294.634	242.57	324.232	294.304	532.951	498.972	504.476	413.928	400.356	450.38	430.298	517.83	443.275	494.055	541.651	463.924
ENSG00000163156	492.102	539.862	439.19	395.889	388.591	431.822	381.935	320.054	405.633	412.835	458.28	376.849	387.701	406.391	429.684	385.003	447.695	344.165	341.156	397.708	354.204
ENSG00000143631	0.932012	25.9205	0	6.91508	0.983776	0	6.77992	0	13.2271	0	32.9419	3.0148	0	1.00592	0	6.47064	2.33783	3.26738	11.4674	4.26497	0
ENSG00000274642	54.9887	113.514	96.6409	95.0824	114.118	149.158	169.498	203.063	223.759	164.528	185.056	113.557	188.149	146.864	178.378	125.099	132.088	120.893	119.452	169.532	174.121
ENSG00000177551	1.86402	6.25668	1.91368	4.32193	10.8215	11.0488	6.77992	6.6852	8.8181	10.0938	8.71991	6.02959	9.12239	7.04143	3.94205	25.8826	14.027	27.2282	14.3343	19.1924	5.96304
ENSG00000197323	1186.45	1175.36	1224.76	970.705	997.548	956.638	924.329	1103.89	1040.54	1133.53	1235.32	1083.32	1152.84	1269.47	1157.98	1204.62	1201.65	1284.08	1340.73	1246.44	1319.02
ENSG00000237975	41.9405	8.93812	14.3526	83.8454	104.28	122.457	180.045	157.102	149.908	109.013	98.8256	129.636	91.2239	47.2782	75.8845	148.825	88.8377	142.676	169.144	94.8955	120.453
ENSG00000261168	0.932012	0.893812	7.65472	2.59316	0.983776	3.68292	5.27327	5.84955	4.40905	0	5.81327	0	2.2806	1.00592	0	0	0	0	0	0	1.19261
ENSG00000079335	91.3372	82.2307	105.252	135.709	103.296	98.5181	164.225	137.047	148.805	163.519	166.647	158.779	149.379	205.208	136.001	126.178	194.04	174.261	171.056	188.725	157.424
ENSG00000117362	1717.7	1702.71	1562.52	1485.88	1317.28	1451.99	1446.38	1357.1	1479.24	1542.33	1282.8	1298.37	1757.2	1252.37	1238.79	1279.03	1202.82	1248.14	1288.17	1315.74	1187.84
ENSG00000171943	1548.07	1574.9	1839.05	1714.94	1854.42	1894.86	1777.85	1969.63	1896.99	2177.23	2706.08	2498.26	1973.86	2901.07	2389.87	2803.95	2770.33	2913.42	2588.77	2803.15	2801.44
ENSG00000155761	34.4844	45.5844	58.3673	86.4385	71.8156	57.0852	76.8391	56.8242	70.5448	79.7408	61.0393	73.36	69.5582	82.4854	67.0149	90.589	78.3175	56.6347	130.92	51.1796	58.4378
ENSG00000159208	0.932012	4.46906	2.87052	6.91508	2.95133	3.68292	1.50665	1.6713	8.8181	7.06564	13.5643	14.069	3.42089	11.0651	18.7248	21.5688	4.67567	14.1587	4.77809	13.8611	4.77043
ENSG00000116830	950.652	835.714	690.839	578.274	402.364	452.999	539.38	412.811	449.723	327.038	228.655	247.213	263.409	232.367	207.943	363.434	225.601	332.184	392.759	284.687	353.012
ENSG00000143614	728.833	868.785	802.789	691.508	814.566	696.992	636.559	739.551	681.198	845.858	950.47	839.118	807.331	986.807	880.063	856.282	984.228	921.402	813.231	923.366	920.693
ENSG00000169418	2.79604	7.15049	0	11.237	15.7404	11.0488	6.02659	4.17825	12.1249	4.03751	12.5954	6.02959	7.98209	1.00592	5.91308	6.47064	9.35134	11.9804	9.55619	9.59618	8.34825
ENSG00000081026	366.281	207.364	299.491	335.382	250.863	232.945	253.87	228.968	240.293	216.007	291.632	281.381	212.095	309.823	251.306	275.002	312.101	336.541	278.085	265.494	317.234
ENSG00000143554	50.3286	73.2926	52.6262	89.8961	82.6372	116.012	89.6456	65.1807	81.5674	84.7877	74.6036	68.3354	94.6448	53.3137	88.6962	47.4514	43.2499	34.8521	55.4259	25.5898	36.9708
ENSG00000143458	358.825	353.949	311.93	356.127	309.889	343.432	344.269	399.441	367.053	184.716	218.967	217.065	205.254	264.557	252.291	242.649	254.824	242.876	228.393	232.441	242.099
ENSG00000223861	10.2521	6.25668	2.87052	6.91508	1.96755	5.52438	2.25997	2.50695	4.40905	2.01875	7.75103	2.00986	2.2806	19.1125	5.91308	5.3922	7.0135	4.35651	5.73371	5.33121	5.96304
ENSG00000073754	0	0	0	0	0	1.84146	0	0.83565	0	6.05626	0	0	1.1403	1.00592	9.85513	4.31376	4.67567	2.17826	0	7.46369	8.34825
ENSG00000143416	150.054	124.24	180.843	145.217	206.593	154.683	160.458	133.704	164.237	208.941	219.935	137.676	225.779	174.024	207.943	119.707	109.878	95.8433	103.207	126.883	113.298
ENSG00000280649	38.2125	73.2926	49.7557	76.9303	76.7345	64.4511	91.1522	96.9355	83.7719	97.9096	115.297	91.4488	114.03	97.5742	81.7976	77.6477	112.216	103.467	86.9613	85.2994	58.4378
ENSG00000131781	11.1841	6.25668	17.2231	2.59316	8.85398	4.60365	6.02659	8.3565	5.51131	16.15	14.5332	10.0493	4.56119	14.0829	5.91308	9.70596	12.8581	11.9804	11.4674	5.33121	9.54086
ENSG00000223599	3.72805	5.36287	0	4.32193	2.95133	2.76219	3.0133	2.50695	3.30679	9.08439	2.90664	2.00986	2.2806	11.0651	1.97103	3.23532	5.84459	2.17826	0.955619	4.26497	3.57782
ENSG00000286151	0	0.893812	0.95684	2.59316	1.96755	0	1.50665	0.83565	2.20452	3.02813	4.84439	8.03945	13.6836	0	1.97103	1.07844	4.67567	1.08913	13.3787	5.33121	7.15565
ENSG00000231551	8.38811	2.68144	6.69788	7.77947	14.7566	14.7317	13.5598	9.19216	3.30679	3.02813	20.3464	9.04439	6.84179	10.0592	9.85513	10.7844	5.84459	15.2478	5.73371	17.0599	23.8522
ENSG00000227295	25.1643	33.071	36.3599	44.0837	55.0914	45.1158	51.2261	63.5094	48.4995	56.5251	51.3506	86.4241	57.0149	86.5091	72.928	88.4321	71.3039	112.18	91.7394	98.0943	108.527
ENSG00000163155	82.9491	75.974	75.5904	120.15	91.4911	107.725	98.6855	94.4285	106.919	108.003	96.8879	112.552	87.803	95.5623	115.305	97.0596	154.297	132.874	103.207	129.015	122.839
ENSG00000143603	4.66006	32.1772	41.1441	19.0165	55.0914	51.5609	48.2128	207.241	137.783	205.913	217.998	343.687	355.773	350.06	409.973	580.201	369.378	392.086	583.883	525.657	568.874
ENSG00000241975	17.7082	21.4515	14.3526	7.77947	18.6917	6.44511	15.0665	17.5487	5.51131	8.07501	10.6577	12.0592	14.8239	23.1361	12.8117	7.54908	7.0135	15.2478	10.5118	18.1261	15.5039
ENSG00000228217	159.374	195.745	232.512	207.453	203.642	237.548	222.231	258.216	259.032	284.644	291.632	286.406	265.689	321.894	315.364	268.532	308.594	333.273	263.751	300.68	347.049
ENSG00000246203	73.629	62.5668	48.7989	82.981	80.6696	82.8657	79.8524	94.4285	98.1014	90.8439	115.297	77.3797	98.0656	134.793	100.522	124.021	93.5134	75.1498	96.5175	99.1605	131.187
ENSG00000175984	71.7649	102.788	88.9862	62.2358	83.6209	71.8169	76.0858	79.3868	55.1131	60.5626	36.8174	44.217	60.4358	57.3374	34.493	40.9807	36.2364	46.8325	62.1152	47.9809	51.2821
ENSG00000088035	239.527	171.612	217.203	250.672	265.619	240.31	217.711	230.64	202.816	167.557	250.94	220.08	136.836	142.841	158.668	154.217	158.973	141.587	129.964	125.817	172.928
ENSG00000223804	115.569	94.744	101.425	102.862	106.248	125.219	109.985	117.827	90.3855	173.613	184.087	171.843	133.415	187.101	129.102	141.276	151.959	139.408	124.23	101.293	120.453
ENSG00000024526	1398.02	1100.28	1160.65	758.93	665.032	498.115	678.745	576.599	595.222	148.378	106.577	128.631	107.188	64.3788	111.363	231.865	136.763	132.874	234.127	87.4318	139.535
ENSG00000236480	25.1643	26.8144	22.9642	31.1179	38.3672	48.7987	25.613	27.5765	25.352	24.225	19.3776	18.0888	22.806	20.1184	10.8406	21.5688	35.0675	8.71303	14.3343	22.3911	14.3113
ENSG00000117262	597.42	583.659	433.449	503.937	436.796	378.42	464.048	445.402	436.496	370.441	458.28	349.716	379.719	448.64	373.509	463.729	471.074	441.097	435.762	448.888	380.442
ENSG00000143624	1230.26	1094.03	1355.84	2341.62	2342.37	2483.21	2421.18	2320.6	2411.75	2785.88	3009.34	3400.69	2822.24	3358.76	3405.93	3347.48	3385.18	3466.7	3246.24	3220.05	3506.27
ENSG00000261055	2.79604	0.893812	17.2231	0.864385	7.8702	3.68292	2.25997	6.6852	4.40905	5.04688	7.75103	2.00986	3.42089	7.04143	0.985513	1.07844	1.16892	2.17826	10.5118	5.33121	1.19261
ENSG00000137947	401.697	427.242	320.542	451.209	411.218	471.414	519.04	515.596	499.325	371.451	372.049	322.583	432.173	418.462	320.292	311.669	368.209	362.68	427.161	400.907	429.339
ENSG00000117586	29.8244	9.83193	26.7915	44.0837	87.556	63.5303	71.5658	83.565	77.1584	103.966	149.207	98.4833	92.3642	117.693	94.6093	105.687	92.3445	108.913	100.34	85.2994	108.527
ENSG00000229021	1.86402	1.78762	0	0.864385	4.91888	2.76219	4.51995	2.50695	3.30679	2.01875	3.87551	2.00986	1.1403	5.0296	1.97103	4.31376	0	5.44564	5.73371	2.13248	5.96304
ENSG00000184371	883.547	1247.76	1404.64	2487.7	2757.52	3361.58	4343.67	3934.24	4145.61	3552	2748.71	2587.7	3034.33	2062.13	2200.65	2849.24	2468.75	2216.38	2417.71	2369.19	2137.15
ENSG00000232499	191.994	231.497	238.253	227.333	197.739	259.646	174.018	195.542	158.726	144.341	77.5103	137.676	145.958	84.4972	121.218	72.2555	59.6148	66.4368	80.272	100.227	87.0604
ENSG00000143375	82.0171	54.5225	43.0578	38.033	34.4321	33.1463	32.3929	27.5765	28.6588	34.3188	10.6577	9.04439	12.5433	1.00592	2.95654	16.1766	8.18242	19.6043	6.68933	12.7949	1.19261
ENSG00000232995	28.8924	21.4515	19.1368	21.6096	36.3997	27.6219	22.5997	24.2339	27.5566	19.1782	19.3776	18.0888	11.403	18.1065	27.5944	31.2748	59.6148	23.9608	22.9348	18.1261	29.8152
ENSG00000177173	16.7762	29.4958	16.2663	23.3384	9.83776	15.6524	18.0798	20.0556	12.1249	32.3001	31.0041	21.1036	22.806	20.1184	32.5219	48.5298	29.2229	37.0304	43.9585	30.921	27.43
ENSG00000277406	528.451	544.331	615.248	596.426	738.815	642.669	629.779	843.171	915.98	959.917	721.815	797.916	784.525	851.008	762.787	587.75	736.418	754.766	696.646	686.66	697.675
ENSG00000162729	272.148	304.79	292.793	361.313	376.786	438.267	398.509	330.082	400.121	720.695	623.958	730.585	872.328	481.835	758.845	890.792	908.249	760.211	790.297	850.861	795.469
ENSG00000143158	470.666	375.401	314.801	420.956	357.111	300.158	418.095	386.906	369.258	289.691	358.485	349.716	377.439	318.876	309.451	304.12	250.148	313.669	376.514	333.734	355.397
ENSG00000271092	5.59207	12.5134	5.74104	6.91508	2.95133	9.2073	6.77992	11.6991	7.71584	1.00938	14.5332	3.0148	6.84179	7.04143	5.91308	6.47064	19.8716	7.6239	4.77809	5.33121	2.38522
ENSG00000000460	383.057	257.418	280.354	263.638	220.366	215.451	266.677	229.804	240.293	164.528	91.0746	147.725	122.012	116.687	119.247	221.08	208.067	161.191	182.523	132.214	128.802
ENSG00000188859	16.7762	7.15049	9.5684	16.4233	6.88643	14.7317	3.0133	13.3704	7.71584	4.03751	6.78215	4.01973	6.84179	8.04735	7.88411	9.70596	0	4.35651	4.77809	6.39745	0
ENSG00000135862	14278.4	14747.9	15682.6	16603.1	16700.6	16825.4	15062	15950.1	16116.2	22141.7	21439.3	21773.9	16694	17028.2	17730.4	15948	14608	15394.8	13641.5	13049.7	13791.3
ENSG00000232952	33.5524	29.4958	44.9715	45.8124	35.4159	18.4146	40.6795	27.5765	41.886	26.2438	24.222	26.1282	31.9283	29.1717	26.6089	20.4904	19.8716	23.9608	31.5354	29.8548	15.5039
ENSG00000158473	26.0963	101.895	126.303	51.8631	262.668	220.975	101.699	333.425	305.327	439.079	978.567	859.217	433.313	1152.78	842.614	1164.72	1202.82	1280.81	1047.36	1272.03	1261.78
ENSG00000143198	1363.53	1460.49	1549.12	1391.66	1537.64	1664.68	1206.07	1512.53	1434.04	1663.45	1576.37	1424.99	1443.62	1292.61	1341.28	1325.4	1290.48	1291.71	1421.96	1383.98	1314.25
ENSG00000143318	0	0	2.87052	0.864385	0	0	2.25997	0	2.20452	0	0	1.00493	5.70149	1.00592	5.91308	2.15688	5.84459	2.17826	3.82247	2.13248	13.1187
ENSG00000117560	7.4561	1.78762	0	6.0507	0.983776	6.44511	6.02659	1.6713	2.20452	2.01875	6.78215	3.0148	4.56119	4.02368	2.95654	3.23532	4.67567	0	0.955619	4.26497	16.6965
ENSG00000143621	5155.89	4675.53	4498.11	4111.02	3724.57	3711.46	3536.86	3512.24	3660.61	2862.59	2552.03	2756.53	2731.01	2601.31	2551.49	2370.41	2399.79	2350.34	2545.77	2365.99	2599.88
ENSG00000143155	1145.44	1001.96	1049.65	919.706	928.684	911.522	847.49	928.408	861.969	789.333	676.277	704.457	672.776	682.013	568.641	617.946	668.621	648.031	670.844	589.632	623.734
ENSG00000143156	370.009	303.002	332.024	380.33	332.516	319.493	259.144	299.163	265.645	260.419	211.216	257.263	196.131	304.794	197.103	194.119	187.027	169.904	162.455	173.797	193.202
ENSG00000198771	0	1.78762	0.95684	0	0	0	0	0.83565	4.40905	11.1031	28.0975	52.2564	4.56119	66.3907	55.1887	60.3927	71.3039	80.5955	36.3135	70.372	66.786
ENSG00000116147	8.38811	33.071	29.6621	9.50824	61.9779	39.5914	18.0798	38.4399	40.7837	320.982	490.253	604.969	207.534	390.297	362.669	1175.5	1033.32	1297.15	656.51	717.581	882.53
ENSG00000213064	957.176	971.573	808.53	923.164	888.349	782.62	864.063	808.074	838.822	843.839	885.555	773.797	846.101	942.546	681.975	722.555	586.796	732.983	812.276	670.666	757.306
ENSG00000143179	1118.41	964.423	832.451	924.892	677.821	714.486	745.038	571.585	660.255	858.98	717.939	655.215	621.463	534.143	547.945	726.869	751.614	621.892	708.113	654.673	682.172
ENSG00000143315	295.448	232.391	344.463	332.788	287.262	284.505	226.751	251.531	199.51	250.325	306.166	309.519	230.34	316.865	240.465	253.434	257.162	261.391	218.837	253.766	220.632
ENSG00000116199	1481.9	1452.44	1545.3	1338.93	1330.06	1129.74	1340.92	1408.07	1382.24	1384.87	1224.66	1508.4	1370.64	1397.22	1546.27	1336.19	1318.54	1445.27	1549.06	1457.55	1480.03
ENSG00000116260	3012.26	2934.38	2502.14	2944.96	2538.14	2736.41	3012.54	2641.49	2778.8	8249.64	7596.98	7637.48	8836.17	8490.96	8826.26	12317.9	10319.2	9448.19	8171.49	7685.47	7592.14
ENSG00000143190	575.051	860.741	828.624	510.852	604.038	565.328	543.147	684.398	631.596	670.226	895.244	661.245	620.322	913.375	728.294	888.635	898.897	816.846	805.586	818.874	733.454
ENSG00000225475	37.2805	33.9648	6.69788	19.8809	26.5619	12.8902	7.53324	19.22	9.92036	13.1219	11.6265	30.148	12.5433	26.1539	13.7972	9.70596	22.2094	28.3173	20.068	22.3911	16.6965
ENSG00000234998	0.932012	1.78762	0.95684	1.72877	1.96755	7.36584	5.27327	5.0139	4.40905	0	0.968879	2.00986	2.2806	7.04143	4.92757	3.23532	1.16892	4.35651	2.86686	3.19873	3.57782
ENSG00000287697	0.932012	0.893812	0	5.18631	3.9351	1.84146	3.76662	5.84955	2.20452	0	0.968879	1.00493	5.70149	3.01776	1.97103	0	0	2.17826	1.91124	3.19873	2.38522
ENSG00000075945	357.893	319.091	338.722	441.701	419.088	380.261	355.569	335.931	379.178	288.682	246.095	285.401	248.585	229.35	202.03	238.335	218.588	243.965	248.461	219.646	231.366
ENSG00000162779	0.932012	0.893812	0	3.45754	9.83776	3.68292	5.27327	3.3426	2.20452	4.03751	5.81327	3.0148	4.56119	1.00592	0	4.31376	5.84459	0	0.955619	0	1.19261
ENSG00000229785	0.932012	5.36287	0.95684	1.72877	2.95133	1.84146	7.53324	1.6713	5.51131	1.00938	0	4.01973	2.2806	1.00592	3.94205	5.3922	10.5203	1.08913	4.77809	1.06624	0
ENSG00000092607	16.7762	31.2834	31.5757	3.45754	4.91888	9.2073	10.5465	6.6852	6.61357	26.2438	16.4709	9.04439	26.2269	30.1776	19.7103	39.9023	31.5608	18.5152	33.4466	27.7223	25.0448
ENSG00000227741	16.7762	9.83193	8.61156	1.72877	3.9351	11.9695	6.02659	5.84955	2.20452	1.00938	12.5954	8.03945	3.42089	2.01184	5.91308	9.70596	3.50675	3.26738	8.60057	1.06624	1.19261
ENSG00000272033	13.0482	14.301	0.95684	0.864385	0.983776	2.76219	0	0	7.71584	5.04688	7.75103	1.00493	5.70149	11.0651	8.86962	19.4119	8.18242	4.35651	8.60057	20.2586	10.7335
ENSG00000047410	5621.9	6002.84	7052.87	4781.78	5518	5239.87	4792.65	5595.52	5508.01	5351.72	5733.82	5596.46	4886.18	6038.53	5428.21	4648.08	4731.78	4818.3	5172.76	5035.86	4986.29
ENSG00000171806	71.7649	81.3369	69.8494	55.3207	62.9616	52.4816	77.5924	60.1668	65.0335	39.3657	64.9149	49.2417	49.0328	56.3315	48.2901	47.4514	87.6688	54.4564	74.5382	47.9809	64.4008
ENSG00000254154	20.5043	25.9205	13.3958	17.2877	15.7404	24.8597	18.8331	17.5487	12.1249	26.2438	35.8485	25.1233	6.84179	28.1657	18.7248	18.3335	21.0405	20.6934	20.068	18.1261	27.43
ENSG00000162694	651.476	750.802	799.919	738.185	818.501	678.578	736.751	837.322	838.822	816.586	583.265	718.526	865.486	735.327	819.947	596.378	586.796	602.288	665.11	630.149	597.496
ENSG00000183853	4692.68	5547.89	4585.18	5190.63	6063.99	5266.57	6507.22	8325.59	7182.34	11631	7596.98	8892.64	12567.2	8222.38	10076.9	10199.9	8033.97	8489.75	11070.8	8624.83	8621.36
ENSG00000143401	2301.14	2100.46	2080.17	1404.63	1183.48	1131.58	1133.75	973.533	988.729	703.536	840.987	722.546	668.215	786.629	677.048	870.301	682.648	704.666	821.832	609.89	646.393
ENSG00000215835	315.952	341.436	295.664	235.977	243.976	220.054	217.711	181.336	211.634	199.857	127.892	199.981	259.988	151.894	168.523	177.943	139.101	141.587	170.1	166.334	161.002
ENSG00000118197	310.36	337.861	354.988	267.959	247.911	252.28	290.03	332.589	327.372	301.804	269.348	312.534	303.319	282.663	314.379	325.689	310.932	330.006	329.688	345.462	331.545
ENSG00000135842	2991.76	3706.64	3466.63	3410.87	3931.17	4031.88	3562.47	3449.57	3474.33	2862.59	2684.76	2763.56	2225.86	2128.53	2177.98	2423.26	2614.87	2874.21	2399.56	2451.29	2574.84
ENSG00000228238	0	0	0.95684	0	0.983776	0	1.50665	5.0139	1.10226	1.00938	0	5.02466	1.1403	6.03552	1.97103	0	0	1.08913	0	1.06624	0
ENSG00000121454	0	2.68144	0	1.72877	0	2.76219	0.753324	2.50695	0	7.06564	0.968879	0	3.42089	5.0296	5.91308	8.62752	10.5203	0	9.55619	7.46369	3.57782
ENSG00000126070	507.947	437.968	623.86	492.7	588.298	487.066	552.94	494.705	529.086	610.673	762.507	606.979	485.767	690.061	640.584	566.181	684.985	788.529	606.818	629.083	641.623
ENSG00000058085	6215.59	8273.12	6530.44	11876.7	10497.9	9600.45	10760.5	11724.2	10319.4	15025.6	8110.48	12731.5	14704.1	7245.64	11768	8486.25	6066.68	7692.51	9563.83	6621.36	9121.06
ENSG00000188460	52.1927	24.1329	21.0505	22.474	41.3186	34.067	26.3664	24.2339	29.7611	20.1875	7.75103	7.03452	17.1045	4.02368	14.7827	1.07844	9.35134	13.0695	9.55619	10.6624	23.8522
ENSG00000260088	6.52408	0.893812	0	6.0507	0	2.76219	2.25997	6.6852	1.10226	0	8.71991	16.0789	0	18.1065	3.94205	8.62752	17.5338	25.0499	14.3343	21.3248	22.6595
ENSG00000287978	7.4561	0	1.91368	3.45754	2.95133	6.44511	7.53324	5.0139	5.51131	3.02813	9.68879	6.02959	1.1403	8.04735	6.89859	9.70596	10.5203	11.9804	2.86686	8.52994	7.15565
ENSG00000116815	533.111	658.739	697.537	509.987	712.254	619.651	557.46	779.662	670.176	700.508	763.476	692.398	588.394	902.31	668.178	685.888	773.823	812.49	791.252	802.88	759.691
ENSG00000232917	7.4561	9.83193	0	4.32193	7.8702	10.128	1.50665	4.17825	4.40905	3.02813	1.93776	5.02466	4.56119	1.00592	5.91308	10.7844	4.67567	1.08913	2.86686	4.26497	4.77043
ENSG00000233057	41.0085	74.1864	34.4463	44.0837	60.9941	19.3353	42.9395	61.8381	26.4543	22.2063	122.079	46.2269	39.9104	156.923	25.6233	28.0395	50.2634	52.2782	60.204	46.9146	44.1265
ENSG00000116741	58.7168	44.6906	58.3673	57.0494	64.9292	34.9877	53.486	74.3729	62.829	106.994	166.647	231.134	84.3821	244.438	188.233	75.4908	275.864	168.815	58.2927	135.413	94.216
ENSG00000143167	3.72805	3.57525	0.95684	13.8302	2.95133	9.2073	7.53324	2.50695	3.30679	2.01875	6.78215	11.0542	3.42089	2.01184	4.92757	6.47064	2.33783	0	2.86686	3.19873	4.77043
ENSG00000185495	121.162	116.196	136.828	108.913	129.858	111.408	82.8657	101.114	108.022	129.2	182.149	144.71	127.713	175.03	162.61	186.57	194.04	184.063	182.523	207.917	168.158
ENSG00000143228	1108.16	881.298	993.2	564.444	385.64	342.511	421.862	312.533	276.668	102.956	89.1368	84.4143	78.6806	52.3078	78.8411	150.982	111.047	107.824	174.878	65.0408	89.4456
ENSG00000174514	0	0	0	6.91508	10.8215	1.84146	2.25997	10.8635	0	1.00938	4.84439	1.00493	4.56119	9.05327	2.95654	7.54908	8.18242	9.80215	9.55619	12.7949	4.77043
ENSG00000143178	45.6686	29.4958	53.5831	50.1344	38.3672	69.0547	42.9395	52.646	44.0905	59.5532	62.9771	78.3847	76.4	79.4676	68.0004	110.001	114.554	121.982	93.6506	110.889	132.379
ENSG00000224837	371.873	428.136	335.851	272.281	286.279	280.823	261.404	269.915	319.656	172.603	150.176	184.907	240.603	142.841	156.697	94.9028	130.919	151.389	145.254	120.485	131.187
ENSG00000272205	1.86402	0.893812	0	2.59316	0	0.92073	0.753324	1.6713	1.10226	1.00938	7.75103	0	5.70149	3.01776	1.97103	4.31376	1.16892	5.44564	0.955619	6.39745	10.7335
ENSG00000227740	0.932012	4.46906	0.95684	1.72877	2.95133	0.92073	3.0133	2.50695	5.51131	6.05626	1.93776	0	2.2806	2.01184	0	0	5.84459	1.08913	1.91124	0	0
ENSG00000000457	191.994	195.745	245.908	229.927	235.122	226.5	214.697	237.325	189.589	261.429	227.686	194.957	179.027	218.284	202.03	214.61	202.223	205.845	241.771	183.394	187.239
ENSG00000143507	401.697	479.977	441.103	526.411	610.925	668.45	550.68	632.587	639.312	668.207	353.641	518.545	571.289	321.894	437.568	380.689	501.465	359.412	291.464	367.853	347.049
ENSG00000226520	7.4561	1.78762	0	3.45754	11.8053	3.68292	3.76662	3.3426	8.8181	4.03751	10.6577	8.03945	7.98209	11.0651	8.86962	5.3922	1.16892	10.8913	8.60057	9.59618	9.54086
ENSG00000232527	76.425	45.5844	44.9715	94.218	115.102	77.3413	78.3457	85.2363	62.829	76.7126	80.4169	64.3156	77.5403	60.3552	80.8121	53.922	63.1215	92.5759	92.695	85.2994	75.1343
ENSG00000157064	211.567	218.984	189.454	100.269	126.907	209.926	106.972	119.498	152.112	73.6845	52.3194	60.2959	44.4716	39.2309	34.493	38.8239	60.7837	60.9912	54.4703	61.842	33.393
ENSG00000226015	61.5128	41.1153	39.2305	38.033	37.3835	33.1463	33.1463	39.2756	31.9656	26.2438	32.9419	34.1677	38.7701	22.1302	21.6813	25.8826	39.7432	47.9216	23.8905	18.1261	21.4669
ENSG00000059588	821.103	981.405	1018.08	644.832	720.124	667.529	577.8	666.849	572.074	809.52	828.391	751.689	678.477	837.931	661.279	958.734	776.161	824.47	971.864	779.423	841.981
ENSG00000231512	0.932012	3.57525	7.65472	2.59316	2.95133	0	0.753324	6.6852	0	6.05626	8.71991	4.01973	5.70149	4.02368	4.92757	7.54908	0	0	6.68933	7.46369	2.38522
ENSG00000143162	146.326	169.824	204.764	212.639	261.684	248.597	241.817	281.614	288.793	581.401	899.119	825.049	570.149	1235.27	1131.37	1014.81	1165.41	1317.85	1019.64	1075.84	1308.29
ENSG00000275131	1154.76	1422.95	1996.93	1872.26	2267.6	2556.87	2656.98	3028.4	3379.54	3030.15	3234.12	2967.56	3102.75	2974.5	3044.25	2483.65	2741.11	2937.38	2531.43	2933.23	2843.18
ENSG00000143653	854.655	709.686	674.573	535.919	565.671	437.347	654.639	604.175	575.381	571.307	667.557	541.658	628.304	696.096	526.264	718.241	790.188	680.705	809.409	809.278	561.718
ENSG00000135837	1271.26	1267.42	1301.3	1046.77	1179.55	1128.81	1049.38	1281.89	1238.94	1199.14	1259.54	1212.95	988.639	1497.81	1188.53	1108.64	1284.64	1346.16	1189.75	1281.62	1336.91
ENSG00000158711	1005.64	1059.17	1194.14	1119.38	1219.88	1089.22	1171.42	1240.94	1216.9	1102.24	1249.85	1227.02	1100.39	1497.81	1303.83	1528.15	1572.19	1549.83	1592.06	1498.07	1524.15
ENSG00000234975	2153.88	3507.32	4205.31	3037.45	5080.22	5681.82	4337.64	6244.82	7004.88	4945.95	4026.66	4621.68	6682.15	3280.3	5782.99	2166.59	2690.85	2563.81	3551.08	3300.02	3303.52
ENSG00000162851	245.119	268.144	265.045	215.232	154.453	188.75	182.304	184.679	220.452	171.594	138.55	146.72	140.257	185.089	124.175	116.472	139.101	138.319	182.523	150.34	159.809
ENSG00000271427	1.86402	6.25668	0	7.77947	4.91888	2.76219	1.50665	0.83565	0	0	0.968879	0	2.2806	11.0651	2.95654	1.07844	2.33783	1.08913	2.86686	3.19873	5.96304
ENSG00000143353	184.538	207.364	199.98	172.877	211.512	158.366	185.318	207.241	177.464	217.016	232.531	237.164	161.922	225.326	220.755	211.374	252.486	229.806	274.263	270.825	275.492
ENSG00000197965	1778.28	1742.04	1639.07	2032.17	1980.34	2063.36	2088.97	2483.55	2399.63	3635.78	2599.5	2803.76	3434.58	2276.4	2763.38	2497.67	2113.4	2159.74	2815.25	2200.72	2258.8
ENSG00000143493	631.904	505.897	541.572	600.748	528.288	526.657	589.853	494.705	565.461	373.469	323.605	326.603	282.794	216.273	282.842	387.16	357.689	310.402	366.002	286.819	280.263
ENSG00000179397	7.4561	20.5577	18.18	24.2028	15.7404	38.6706	29.3797	26.7408	28.6588	67.6283	39.724	58.286	43.3313	67.3966	55.1887	29.1179	40.9121	32.6738	41.0916	52.2459	44.1265
ENSG00000117592	2673.01	2646.58	2905.92	3028.81	2945.42	2969.35	3081.85	3415.3	3173.41	2632.45	2642.13	2601.77	2676.28	2505.74	2470.68	1919.62	1897.15	2222.91	2286.8	2082.37	2291
ENSG00000186197	0.932012	0	0	2.59316	7.8702	2.76219	2.25997	0	4.40905	5.04688	6.78215	0	7.98209	4.02368	5.91308	0	1.16892	1.08913	1.91124	5.33121	3.57782
ENSG00000227925	0.932012	1.78762	0.95684	0.864385	0.983776	4.60365	1.50665	1.6713	2.20452	17.1594	15.5021	7.03452	5.70149	14.0829	10.8406	5.3922	5.84459	21.7826	21.9792	18.1261	19.0817
ENSG00000092978	304.768	301.215	260.261	261.909	312.841	252.28	262.157	234.818	261.236	266.475	279.037	231.134	256.567	304.794	238.494	236.178	251.317	220.004	243.683	255.898	232.558
ENSG00000143499	919.896	929.564	868.811	942.18	1049.69	968.608	802.29	905.845	858.662	1071.96	853.582	1026.04	951.009	897.28	883.02	1041.77	969.032	962.789	1100.87	837	963.627
ENSG00000278467	12.1162	7.15049	11.4821	14.6946	9.83776	11.0488	20.3398	15.0417	12.1249	9.08439	25.1908	30.148	19.3851	31.1835	25.6233	39.9023	31.5608	47.9216	36.3135	29.8548	38.1634
ENSG00000116574	2.79604	3.57525	3.82736	4.32193	2.95133	3.68292	6.02659	5.84955	8.8181	9.08439	12.5954	5.02466	2.2806	8.04735	15.7682	14.0197	17.5338	11.9804	4.77809	10.6624	4.77043
ENSG00000287929	98.7933	75.0802	76.5472	66.5577	54.1077	55.2438	39.9262	51.8103	31.9656	50.4688	82.3547	73.36	29.6478	34.2013	42.3771	32.3532	32.7297	23.9608	34.4023	24.5236	38.1634
ENSG00000186283	472.53	495.172	495.643	494.428	411.218	493.511	458.775	433.703	438.7	420.91	327.481	333.637	306.74	254.498	310.437	318.14	248.979	245.054	327.777	270.825	330.352
ENSG00000121481	544.295	490.703	476.507	485.785	475.164	418.011	487.401	472.978	523.575	495.604	366.236	431.116	494.889	400.356	397.162	388.239	374.054	382.284	417.605	351.86	422.183
ENSG00000117139	1048.51	1036.82	1399.86	1232.61	1456.97	1391.22	1352.97	1581.05	1495.77	1984.43	2255.55	2193.77	2075.34	2712.96	2456.88	2033.94	2310.95	2296.97	2147.27	2299.88	2267.15
ENSG00000143248	91.3372	90.275	40.1873	78.6591	32.4646	56.1645	76.8391	52.646	33.0679	26.2438	36.8174	22.1085	19.3851	45.2664	25.6233	39.9023	47.9256	34.8521	41.0916	34.1197	29.8152
ENSG00000162814	13.0482	8.93812	13.3958	6.0507	11.8053	11.9695	6.77992	15.0417	15.4317	12.1125	3.87551	13.0641	11.403	8.04735	24.6378	7.54908	9.35134	8.71303	8.60057	14.9274	1.19261
ENSG00000116132	0.932012	3.57525	0	0.864385	9.83776	2.76219	5.27327	6.6852	4.40905	11.1031	28.0975	24.1184	10.2627	32.1894	50.2612	30.1963	11.6892	26.1391	24.8461	33.0535	25.0448
ENSG00000238042	1.86402	2.68144	26.7915	0.864385	6.88643	4.60365	4.51995	0.83565	7.71584	19.1782	24.222	13.0641	15.9642	32.1894	15.7682	8.62752	21.0405	19.6043	21.9792	39.451	34.5856
ENSG00000231877	44.7366	101.001	107.166	47.5412	101.329	78.262	57.2527	108.635	102.51	60.5626	45.5373	93.4586	88.9433	58.3433	102.493	28.0395	5.84459	25.0499	48.7365	27.7223	23.8522
ENSG00000116679	1437.16	1257.59	1489.8	2310.5	2376.8	2269.6	2424.95	2837.03	2987.13	2668.79	1925.16	3309.24	2367.26	2327.7	3233.47	2707.96	2693.19	2781.63	2733.07	2612.29	2886.11
ENSG00000228536	0	2.68144	5.74104	0.864385	1.96755	4.60365	6.02659	10.0278	5.51131	1.00938	0	2.00986	4.56119	0	6.89859	4.31376	0	1.08913	0.955619	1.06624	1.19261
ENSG00000253326	41.9405	53.6287	28.7052	57.9138	26.5619	40.5121	33.8996	29.2478	47.3973	28.2626	43.5995	54.2663	59.2955	37.219	69.9714	75.4908	47.9256	59.9021	36.3135	58.6433	85.8677
ENSG00000228470	9.32012	5.36287	3.82736	5.18631	8.85398	0.92073	0.753324	1.6713	1.10226	3.02813	0	3.0148	1.1403	0	1.97103	1.07844	2.33783	7.6239	0	0	0
ENSG00000152092	0	1.78762	0	0	0.983776	1.84146	1.50665	10.0278	2.20452	27.2532	53.2883	18.0888	14.8239	48.2841	38.435	48.5298	58.4459	43.5651	30.5798	56.5108	62.0156
ENSG00000143476	1217.21	1120.84	1151.08	748.558	552.882	595.712	682.512	505.569	638.21	420.91	206.371	399.963	329.546	197.16	392.234	777.556	561.08	611.001	574.327	406.238	420.99
ENSG00000121486	247.915	204.683	218.16	391.567	382.689	365.53	395.495	363.508	348.315	239.222	301.321	286.406	218.937	312.841	230.61	240.492	334.31	300.599	237.949	261.229	256.411
ENSG00000214837	344.844	366.463	300.448	277.468	352.192	342.511	260.65	241.503	310.838	372.46	335.232	428.101	351.212	350.06	402.089	397.945	520.168	498.821	398.493	411.569	454.383
ENSG00000057252	1062.49	1115.48	1355.84	1081.35	1142.16	1126.05	1088.55	1259.33	1244.45	1138.58	974.692	985.838	1069.6	1118.58	986.499	825.007	779.668	772.192	782.652	817.808	825.284
ENSG00000272906	9.32012	1.78762	16.2663	3.45754	5.90265	1.84146	6.02659	9.19216	3.30679	6.05626	4.84439	15.074	5.70149	13.077	2.95654	7.54908	26.8851	11.9804	13.3787	10.6624	7.15565
ENSG00000123685	72.6969	71.5049	89.943	80.3878	60.9941	56.1645	59.5126	82.7294	58.4199	96.9002	54.2572	63.3107	70.6985	55.3256	59.1308	62.5495	85.331	75.1498	81.2276	68.2395	82.2899
ENSG00000162852	387.717	363.781	428.665	300.806	371.867	348.036	396.249	432.031	435.394	465.323	549.354	483.372	548.483	559.291	529.221	570.495	635.891	649.12	713.847	720.78	733.454
ENSG00000273004	1.86402	6.25668	7.65472	11.237	5.90265	7.36584	5.27327	7.52085	7.71584	14.1313	0.968879	8.03945	4.56119	3.01776	13.7972	6.47064	0	2.17826	3.82247	13.8611	5.96304
ENSG00000143842	431.522	376.295	401.873	382.058	410.234	383.024	354.816	325.904	393.508	365.394	319.73	333.637	378.579	310.829	398.147	441.082	488.607	505.355	362.179	504.332	515.206
ENSG00000116962	2002.89	2585.8	2738.48	2328.65	2857.87	3287.93	2386.53	2795.25	3403.79	3537.87	4212.68	4682.98	3233.89	3443.26	3957.82	4268.47	3960.29	4341.27	2789.45	2938.56	3137.75
ENSG00000232679	25.1643	40.2215	32.5326	41.4905	66.8967	65.3718	27.1197	55.1529	74.9538	95.8908	124.985	140.69	92.3642	96.5683	107.421	73.334	118.061	71.8825	166.278	213.248	166.965
ENSG00000159388	58.7168	37.5401	61.2378	1180.75	987.711	1077.25	1276.88	800.553	1063.68	540.017	398.209	490.407	456.119	314.853	341.973	464.808	514.324	560.901	509.345	490.471	503.28
ENSG00000220749	1571.37	1500.71	1729.97	1512.67	1402.86	1454.75	1317.56	1404.73	1501.28	1213.27	1401.97	1240.09	1264.59	1304.68	1386.62	900.498	1151.38	1366.86	1157.25	1348.8	1340.49
ENSG00000181450	132.346	101.895	171.274	165.098	129.858	140.872	171.005	135.375	123.453	134.247	80.4169	151.745	104.907	134.793	74.899	132.648	139.101	153.567	109.896	97.028	97.7938
ENSG00000120333	415.677	302.108	359.772	344.025	413.186	308.444	340.503	350.973	290.997	333.094	290.664	283.391	293.057	300.77	288.755	254.512	229.108	249.41	293.375	251.633	240.907
ENSG00000225300	0.932012	0	1.91368	2.59316	3.9351	0.92073	2.25997	0	0	0	0	2.00986	3.42089	7.04143	0	0	12.8581	13.0695	2.86686	1.06624	5.96304
ENSG00000143355	15.8442	17.8762	20.0936	14.6946	15.7404	21.1768	20.3398	14.2061	13.2271	7.06564	46.5062	27.1332	11.403	67.3966	30.5509	18.3335	28.054	45.7434	12.423	34.1197	21.4669
ENSG00000121644	1266.6	1230.78	1399.86	1050.23	1200.21	1109.48	1086.29	1187.46	1177.22	1055.81	1033.79	987.848	1063.9	1099.47	1012.12	897.262	817.073	975.859	1089.41	904.173	998.213
ENSG00000174502	8.38811	21.4515	16.2663	22.474	26.5619	26.7012	18.0798	25.0695	18.7385	18.1688	21.3153	9.04439	6.84179	10.0592	10.8406	23.7257	17.5338	23.9608	20.068	35.186	36.9708
ENSG00000158715	120.23	121.558	146.397	121.878	117.069	136.268	103.205	121.169	159.828	96.9002	77.5103	107.528	145.958	57.3374	114.32	132.648	114.554	86.0411	112.763	121.552	122.839
ENSG00000143195	117.434	127.815	127.26	120.15	102.313	90.2315	120.532	79.3868	113.533	185.725	220.904	192.947	124.293	154.912	101.508	281.473	275.864	237.43	258.973	185.526	202.743
ENSG00000162849	88.5411	88.4874	94.7272	103.726	70.8318	113.25	87.3856	59.3312	84.8742	216.007	401.116	240.179	159.642	328.936	184.291	186.57	274.696	237.43	157.677	139.678	150.269
ENSG00000229930	9.32012	2.68144	8.61156	0.864385	1.96755	3.68292	4.51995	5.84955	13.2271	12.1125	1.93776	8.03945	4.56119	0	0	3.23532	1.16892	6.53477	6.68933	3.19873	1.19261
ENSG00000067533	638.428	596.172	501.384	409.719	409.251	349.877	353.309	402.784	335.088	284.644	267.41	179.883	222.358	198.166	251.306	213.531	182.351	173.171	246.55	222.845	220.632
ENSG00000116209	1217.21	1148.55	1230.5	1370.92	1637.99	1510.92	1450.15	1632.86	1484.75	2178.24	2435.76	2092.27	2093.59	2288.47	1958.21	2121.29	2151.98	2000.73	2119.56	1925.63	1902.21
ENSG00000143643	274.944	215.409	278.441	210.91	150.518	208.085	214.697	223.954	167.544	246.288	302.29	259.272	257.707	354.084	240.465	303.042	281.709	339.808	330.644	364.655	410.257
ENSG00000287808	6.52408	9.83193	0.95684	3.45754	2.95133	5.52438	5.27327	6.6852	4.40905	7.06564	0.968879	3.0148	6.84179	12.071	0.985513	0	5.84459	2.17826	5.73371	5.33121	5.96304
ENSG00000116161	1873.34	1697.35	1798.86	1520.45	1560.27	1402.27	1322.84	1408.07	1291.85	986.161	706.312	876.3	892.854	678.996	867.252	691.28	556.405	611.001	872.48	646.143	584.378
ENSG00000260698	9.32012	8.04431	1.91368	6.0507	4.91888	7.36584	6.02659	0.83565	3.30679	2.01875	4.84439	7.03452	3.42089	3.01776	0	4.31376	2.33783	0	0	2.13248	3.57782
ENSG00000277007	5.59207	3.57525	16.2663	10.3726	7.8702	8.28657	11.2999	14.2061	6.61357	31.2907	29.0664	14.069	7.98209	20.1184	8.86962	11.8628	29.2229	33.763	24.8461	21.3248	25.0448
ENSG00000077157	260.031	210.94	270.786	254.994	327.597	262.408	291.537	318.383	260.134	283.635	370.112	403.983	242.884	389.291	364.64	410.886	464.06	479.216	372.691	410.503	394.753
ENSG00000152104	5129.79	4018.58	4224.45	5805.21	4744.75	4608.25	4262.31	3755.41	3927.36	4231.31	3984.03	4832.72	3629.57	4084.03	4728.49	4197.29	4386.95	4503.55	3676.26	3896.05	3749.56
ENSG00000162909	17902.1	17550	16514.1	18809.9	19002.6	18728.6	16350.9	15785.4	15694	13033.1	10723.5	12239.1	11333.4	8959.72	10117.3	14370.2	14159.1	14562.7	15062.5	14281.2	14979.2
ENSG00000117650	683.165	574.721	561.665	382.923	337.435	308.444	346.529	328.411	308.633	68.6376	58.1327	88.434	60.4358	64.3788	76.87	100.295	49.0945	84.952	133.787	55.4446	72.7491
ENSG00000203724	40.0765	40.2215	29.6621	13.8302	23.6106	23.939	20.3398	22.5626	22.0452	23.2157	31.973	26.1282	33.0686	19.1125	28.5799	18.3335	11.6892	18.5152	14.3343	14.9274	9.54086
ENSG00000260855	10.2521	22.3453	9.5684	12.1014	11.8053	18.4146	39.1729	9.19216	26.4543	37.3469	28.0975	7.03452	45.6119	22.1302	15.7682	24.8041	7.0135	20.6934	50.6478	25.5898	22.6595
ENSG00000168118	341.116	372.719	349.247	359.584	401.38	371.975	371.389	417.825	361.542	257.391	418.556	369.815	302.179	412.427	340.002	268.532	245.473	332.184	306.754	343.33	356.59
ENSG00000173726	3353.38	3525.19	3312.58	2109.1	2404.35	2214.35	2281.82	2612.24	2483.4	2406.35	2855.29	2681.16	2336.47	3268.23	2941.76	2261.49	2991.26	3159.56	2882.15	3135.82	3437.1
ENSG00000228110	115.569	109.045	81.3314	108.913	128.875	94.8352	91.9056	124.512	109.124	140.303	121.11	105.518	88.9433	127.752	100.522	95.9812	87.6688	99.1107	100.34	115.154	84.6751
ENSG00000223881	1.86402	0.893812	1.91368	0	1.96755	0.92073	1.50665	0	1.10226	5.04688	6.78215	10.0493	11.403	23.1361	19.7103	16.1766	9.35134	32.6738	23.8905	46.9146	35.7782
ENSG00000152382	203.179	207.364	165.533	149.539	166.258	159.286	119.779	172.144	135.578	180.678	150.176	180.888	135.695	200.178	200.059	147.746	151.959	164.458	169.144	133.28	192.01
ENSG00000173409	258.167	197.532	246.865	171.148	241.025	197.036	197.371	180.501	179.669	170.585	200.558	220.08	220.078	317.87	260.175	211.374	233.783	266.836	291.464	268.693	250.448
ENSG00000227953	9.32012	24.1329	29.6621	19.8809	7.8702	12.8902	24.8597	5.0139	16.5339	19.1782	21.3153	18.0888	34.2089	33.1953	14.7827	29.1179	51.4324	14.1587	44.9141	29.8548	23.8522
ENSG00000143514	1017.76	1183.41	1130.03	1143.58	1339.9	1300.07	1245.25	1353.75	1348.07	1541.32	1156.84	1365.7	1350.11	1161.84	1292.01	1239.13	1151.38	1200.22	1191.66	1127.02	1125.82
ENSG00000143469	582.508	695.385	564.536	526.411	502.709	508.243	561.98	601.668	574.279	447.154	307.134	358.761	360.334	260.533	264.118	196.276	165.986	186.241	237.949	210.05	188.432
ENSG00000135829	4810.11	4606.71	4263.68	5112.84	4607.02	4638.64	4852.92	4770.73	4690.13	2999.87	2245.86	2545.49	3021.79	2052.08	2348.48	1901.29	2014.04	1940.83	2189.32	2105.83	2091.83
ENSG00000134717	904.984	936.715	914.739	738.185	813.582	699.755	608.686	689.412	682.3	729.779	769.29	678.329	586.113	812.783	737.164	837.948	765.641	811.401	845.722	842.331	765.654
ENSG00000116668	70.8329	80.4431	112.907	89.0317	93.4587	99.4388	98.6855	105.292	139.987	73.6845	83.3236	99.4882	90.0836	90.5327	74.899	67.9418	73.6418	59.9021	50.6478	85.2994	70.3638
ENSG00000143756	944.128	1014.48	1048.7	773.625	869.658	807.48	870.09	969.355	886.219	1064.89	758.632	769.778	842.68	712.191	788.411	765.693	741.094	682.883	903.06	758.098	787.121
ENSG00000143702	2460.51	2214.87	2708.82	2626.87	2391.56	2308.27	2106.29	2352.36	2261.84	2993.81	2443.51	2871.09	2601.02	2720.01	2804.77	2139.63	2614.87	2633.51	2517.1	2509.93	2579.61
ENSG00000232341	26.0963	36.6463	71.763	25.0672	39.351	25.7804	18.8331	22.5626	31.9656	13.1219	27.1286	24.1184	12.5433	35.2072	28.5799	14.0197	14.027	26.1391	23.8905	27.7223	33.393
ENSG00000287676	0	0	0.95684	6.91508	0.983776	0.92073	2.25997	9.19216	6.61357	10.0938	7.75103	5.02466	3.42089	8.04735	3.94205	2.15688	15.1959	4.35651	2.86686	1.06624	15.5039
ENSG00000236792	23.3003	25.0267	18.18	11.237	17.708	15.6524	16.5731	5.84955	4.40905	3.02813	10.6577	6.02959	12.5433	17.1006	9.85513	10.7844	15.1959	6.53477	7.64495	7.46369	8.34825
ENSG00000143207	655.204	750.802	618.119	639.645	705.367	632.541	679.499	691.083	703.243	711.611	642.366	619.038	571.289	659.883	639.598	509.024	613.682	593.575	592.483	545.916	546.214
ENSG00000122176	5.59207	0.893812	0.95684	2.59316	4.91888	0.92073	1.50665	0	4.40905	8.07501	11.6265	13.0641	12.5433	9.05327	9.85513	24.8041	54.9391	28.3173	38.2247	44.7822	57.2452
ENSG00000213036	39.1445	44.6906	32.5326	43.2193	68.8643	51.5609	48.2128	50.9747	48.4995	34.3188	51.3506	46.2269	37.6298	45.2664	43.3626	42.0592	35.0675	28.3173	36.3135	34.1197	36.9708
ENSG00000236230	1.86402	1.78762	0	0	0	3.68292	2.25997	0.83565	1.10226	1.00938	0	5.02466	5.70149	0	0	4.31376	1.16892	1.08913	0.955619	6.39745	0
ENSG00000116906	822.035	769.572	797.048	967.247	956.23	863.644	874.61	841.5	918.185	662.151	747.974	701.442	691.021	758.463	593.279	616.868	724.729	709.022	645.998	675.997	741.802
ENSG00000092969	347.64	282.444	279.397	257.587	207.577	153.762	304.343	188.021	154.317	374.479	794.48	425.086	296.478	728.286	371.538	615.79	1042.67	792.885	588.661	843.397	660.705
ENSG00000163545	129.55	101.001	82.2883	184.114	142.647	152.841	187.578	111.142	128.965	225.091	225.749	167.824	159.642	162.959	214.842	313.826	363.533	287.53	218.837	264.428	245.677
ENSG00000157181	420.337	420.091	426.751	403.668	374.819	392.231	401.522	416.99	427.678	431.004	451.497	413.027	332.967	497.93	366.611	420.592	338.986	421.493	387.981	405.172	404.294
ENSG00000076258	15.8442	12.5134	14.3526	17.2877	10.8215	21.1768	19.5864	23.3982	33.0679	8.07501	6.78215	7.03452	11.403	1.00592	4.92757	7.54908	25.7162	7.6239	8.60057	6.39745	4.77043
ENSG00000117697	470.666	470.145	527.219	532.461	486.969	482.462	494.934	523.117	471.768	425.957	411.773	416.042	385.421	325.918	339.017	410.886	321.452	372.482	322.043	286.819	295.767
ENSG00000279333	6.52408	0.893812	0	8.64385	16.7242	9.2073	11.2999	8.3565	11.0226	11.1031	13.5643	7.03452	20.5254	12.071	9.85513	20.4904	23.3783	14.1587	1.91124	19.1924	26.2374
ENSG00000162669	5.59207	4.46906	0.95684	2.59316	0	3.68292	2.25997	3.3426	1.10226	2.01875	5.81327	6.02959	10.2627	0	5.91308	9.70596	0	9.80215	5.73371	4.26497	1.19261
ENSG00000229652	17.7082	11.6196	0.95684	11.237	7.8702	6.44511	3.76662	12.5348	11.0226	17.1594	7.75103	6.02959	9.12239	6.03552	12.8117	8.62752	3.50675	10.8913	23.8905	7.46369	9.54086
ENSG00000143641	2677.67	2777.07	2641.84	4057.43	4102.34	4111.98	4159.1	3989.4	3786.27	3987.04	4239.81	4010.68	3888.42	3477.46	3741.99	3937.39	3662.22	3370.85	3566.37	3513.27	3365.54
ENSG00000010072	266.555	289.595	294.707	212.639	228.236	202.561	217.711	242.339	196.203	224.082	171.492	174.858	184.728	159.941	159.653	174.707	154.297	184.063	177.745	182.327	188.432
ENSG00000135766	140.734	141.222	124.389	141.759	184.95	174.018	158.951	200.556	178.567	307.86	249.002	301.48	298.758	202.19	286.784	310.591	322.621	233.073	229.348	207.917	223.018
ENSG00000232626	6.52408	5.36287	2.87052	4.32193	0.983776	7.36584	3.0133	0	1.10226	1.00938	0	1.00493	2.2806	2.01184	8.86962	3.23532	3.50675	1.08913	4.77809	2.13248	3.57782
ENSG00000143816	0.932012	1.78762	0	12.9658	6.88643	4.60365	15.8198	1.6713	13.2271	3.02813	8.71991	9.04439	22.806	3.01776	14.7827	22.6473	19.8716	15.2478	31.5354	8.52994	15.5039
ENSG00000168243	13.0482	24.1329	22.9642	16.4233	9.83776	17.4939	8.28657	26.7408	18.7385	44.4126	132.736	75.3699	71.8388	159.941	116.291	263.139	230.277	188.419	215.97	139.678	131.187
ENSG00000224939	3.72805	0.893812	0.95684	0.864385	1.96755	1.84146	3.76662	0	5.51131	2.01875	3.87551	1.00493	1.1403	6.03552	0.985513	3.23532	11.6892	5.44564	3.82247	2.13248	9.54086
ENSG00000116183	4.66006	5.36287	3.82736	0	0.983776	0	3.0133	0	6.61357	3.02813	0	6.02959	1.1403	0	0.985513	2.15688	1.16892	4.35651	3.82247	0	2.38522
ENSG00000066027	489.306	514.836	528.176	488.378	583.379	571.773	463.294	518.103	519.166	437.06	816.765	697.423	519.976	885.209	744.062	565.103	736.418	719.914	676.578	792.218	685.749
ENSG00000094975	1576.96	1470.32	1650.55	1340.66	1401.88	1249.43	1258.05	1308.63	1330.43	1344.49	1154.9	1413.94	1336.43	1567.22	1434.91	1398.74	1255.42	1370.12	1479.3	1301.88	1532.5
ENSG00000162772	65.2408	41.1153	22.9642	100.269	50.1726	51.5609	118.272	66.852	47.3973	91.8533	62.9771	66.3255	60.4358	68.4025	47.3046	238.335	192.871	193.865	155.766	136.479	115.683
ENSG00000135828	50.3286	68.8235	80.3746	113.234	168.226	137.189	143.885	169.637	187.385	153.425	193.776	149.735	149.379	140.829	137.972	108.922	176.506	167.726	122.319	126.883	116.876
ENSG00000076356	893.8	558.632	421.967	1116.79	600.103	699.755	738.258	423.675	525.779	305.841	224.78	301.48	273.672	180.06	268.06	411.964	321.452	396.443	378.425	428.629	405.487
ENSG00000116711	189.198	178.762	194.239	183.25	210.528	139.03	359.336	290.806	222.657	138.285	95.919	79.3896	131.134	82.4854	79.8266	32.3532	63.1215	45.7434	61.1596	54.3783	36.9708
ENSG00000231684	2.79604	2.68144	0	3.45754	0	0.92073	6.77992	5.84955	3.30679	0	2.90664	5.02466	1.1403	1.00592	4.92757	2.15688	0	4.35651	3.82247	2.13248	2.38522
ENSG00000285665	68.0369	56.3101	86.1156	67.4221	60.9941	93.9144	80.6057	83.565	63.9312	59.5532	43.5995	59.291	54.7343	60.3552	47.3046	47.4514	59.6148	56.6347	57.3371	52.2459	60.823
ENSG00000238061	0	1.78762	0	1.72877	7.8702	0	1.50665	1.6713	5.51131	0	0.968879	0	3.42089	5.0296	2.95654	2.15688	0	2.17826	0	1.06624	8.34825
ENSG00000143845	210.635	150.16	208.591	221.283	235.122	256.884	259.144	188.021	273.361	282.626	272.255	284.396	359.194	266.569	279.886	367.748	357.689	288.619	359.313	375.317	391.175
ENSG00000069812	5.59207	4.46906	0	41.4905	20.6593	22.0975	36.9129	15.8774	11.0226	16.15	21.3153	9.04439	13.6836	17.1006	17.7392	35.5885	25.7162	34.8521	39.1804	38.3847	23.8522
ENSG00000236439	978.613	869.679	740.594	732.135	875.56	773.413	731.478	932.586	984.32	1126.46	769.29	1112.46	826.716	890.239	1070.27	823.929	935.134	924.67	900.193	809.278	1028.03
ENSG00000123684	1429.71	1392.56	1685.95	1477.23	1356.63	1324.93	1469.74	1596.93	1520.02	1323.29	1299.27	1314.45	1376.34	1368.05	1345.23	1006.18	1254.25	1123.98	1252.82	1189.93	1165.18
ENSG00000117707	3.72805	8.04431	11.4821	13.8302	32.4646	30.3841	25.613	20.8913	20.943	59.5532	91.0746	55.2712	29.6478	67.3966	55.1887	62.5495	79.4864	62.0803	37.2691	41.5834	51.2821
ENSG00000225338	41.0085	43.7968	34.4463	59.6426	54.1077	29.4634	34.6529	35.933	38.5792	54.5064	50.3817	46.2269	36.4895	77.4558	45.3336	11.8628	57.2769	33.763	38.2247	39.451	35.7782
ENSG00000235386	24.2323	18.77	20.0936	21.6096	28.5295	18.4146	26.3664	24.2339	20.943	48.4501	37.7863	45.2219	45.6119	35.2072	47.3046	66.8633	26.8851	52.2782	43.0028	45.8484	51.2821
ENSG00000123836	358.825	436.18	443.974	259.316	372.851	332.383	229.011	323.397	317.452	317.954	297.446	262.287	315.863	210.237	220.755	177.943	153.128	172.082	221.703	213.248	196.78
ENSG00000213690	6.52408	12.5134	7.65472	19.0165	5.90265	8.28657	11.2999	23.3982	31.9656	11.1031	11.6265	16.0789	7.98209	5.0296	13.7972	9.70596	1.16892	14.1587	20.068	12.7949	19.0817
ENSG00000117691	424.997	362.888	298.534	335.382	337.435	369.213	378.169	376.043	338.395	326.029	330.388	330.623	380.86	309.823	301.567	344.023	270.02	308.223	377.469	352.926	314.848
ENSG00000284299	23.3003	33.9648	29.6621	47.5412	32.4646	30.3841	32.3929	32.5904	25.352	18.1688	28.0975	20.0986	25.0866	23.1361	34.493	18.3335	26.8851	31.5847	41.0916	35.186	31.0078
ENSG00000203705	170.558	178.762	97.5977	123.607	152.485	124.299	108.479	105.292	134.476	122.135	138.55	128.631	115.17	126.746	98.5513	120.785	100.527	126.339	142.387	175.93	151.461
ENSG00000224040	156.578	158.205	219.116	196.216	121.004	169.414	143.132	127.019	148.805	145.35	97.8567	117.577	131.134	79.4676	120.233	103.53	98.189	91.4868	96.5175	108.757	59.6304
ENSG00000279838	3.72805	7.15049	9.5684	12.9658	3.9351	1.84146	7.53324	10.8635	8.8181	6.05626	9.68879	3.0148	2.2806	10.0592	0.985513	7.54908	0	13.0695	6.68933	2.13248	0
ENSG00000174175	13.0482	11.6196	0	3.45754	6.88643	0	9.79322	2.50695	2.20452	27.2532	18.4087	9.04439	7.98209	0	0	22.6473	8.18242	6.53477	3.82247	3.19873	0
ENSG00000081237	13.0482	3.57525	15.3094	1.72877	9.83776	11.0488	6.77992	6.6852	3.30679	12.1125	21.3153	14.069	12.5433	25.148	25.6233	20.4904	37.4054	20.6934	13.3787	24.5236	26.2374
ENSG00000008118	40.0765	45.5844	56.4536	73.4728	79.6858	136.268	72.3191	80.2224	115.738	77.722	97.8567	125.616	82.1015	80.4735	118.262	84.1184	105.203	126.339	111.807	126.883	193.202
ENSG00000171161	242.323	259.205	197.109	308.586	258.733	348.036	332.969	275.765	340.599	257.391	288.726	304.494	290.776	295.74	303.538	379.611	320.283	402.977	336.378	361.456	345.856
ENSG00000196878	2162.27	2858.41	3219.77	2877.54	4046.27	4146.97	3481.11	5514.46	5234.64	6896.06	3422.08	5798.46	6454.09	2723.02	5150.29	5838.68	5351.3	4986.03	6049.07	5446.36	5675.62
ENSG00000133059	562.935	686.447	640.126	586.918	576.493	600.316	568.007	607.518	686.71	456.238	565.825	529.599	515.415	576.392	510.496	545.691	605.499	597.931	587.705	591.764	492.547
ENSG00000224668	7.4561	0.893812	0	0	1.96755	3.68292	0	6.6852	8.8181	2.01875	0.968879	7.03452	0	0	1.97103	2.15688	2.33783	0	0.955619	0	0
ENSG00000260805	13.9802	1.78762	5.74104	1.72877	5.90265	1.84146	3.76662	12.5348	2.20452	2.01875	1.93776	0	9.12239	1.00592	10.8406	6.47064	7.0135	10.8913	9.55619	13.8611	5.96304
ENSG00000074964	286.128	370.932	273.656	284.383	338.419	402.359	333.723	371.864	364.849	486.52	464.093	409.007	571.289	331.953	464.177	567.26	504.972	474.86	506.478	560.843	521.17
ENSG00000116918	371.873	380.764	394.218	319.823	307.922	281.743	235.037	287.464	325.167	343.188	293.57	316.553	364.895	338.995	395.191	282.551	291.06	272.282	352.623	336.932	367.323
ENSG00000274020	76.425	77.7616	86.1156	131.387	136.745	145.475	121.285	126.183	112.431	165.538	201.527	189.932	149.379	247.456	140.928	161.766	126.243	199.31	161.5	170.599	128.802
ENSG00000231767	112.773	107.257	159.792	112.37	104.28	127.981	110.739	93.5929	87.0787	99.9283	89.1368	92.4537	98.0656	121.716	116.291	60.3927	65.4594	74.0607	76.4495	75.7032	97.7938
ENSG00000287445	9.32012	9.83193	12.4389	1.72877	4.91888	8.28657	3.76662	0	3.30679	1.00938	0.968879	2.00986	4.56119	0	12.8117	4.31376	0	4.35651	3.82247	8.52994	8.34825
ENSG00000198929	27.0283	22.3453	15.3094	35.4398	64.9292	71.8169	54.9927	83.565	58.4199	120.116	170.523	135.666	106.048	164.971	157.682	146.668	219.756	173.171	82.1832	93.8293	108.527
ENSG00000176393	1148.24	1031.46	1010.42	1317.32	1156.92	1194.19	898.716	921.722	823.39	938.72	818.702	750.684	795.928	572.368	682.961	697.751	570.432	603.377	624.975	657.871	609.422
ENSG00000174606	534.975	606.898	719.544	505.666	607.973	573.615	491.921	549.858	464.053	459.266	521.257	467.293	445.857	601.54	527.25	546.769	513.155	582.684	472.076	499.001	560.526
ENSG00000235750	540.567	411.153	419.096	592.104	582.395	542.31	542.394	450.416	521.37	396.685	232.531	323.588	274.812	170	199.074	264.218	280.54	177.528	275.218	274.024	199.165
ENSG00000230199	27.9604	38.4339	40.1873	29.3891	16.7242	24.8597	27.1197	18.3843	19.8407	25.2344	4.84439	24.1184	53.594	11.0651	43.3626	51.7651	28.054	47.9216	25.8017	44.7822	41.7413
ENSG00000227887	35.4165	21.4515	28.7052	17.2877	13.7729	11.9695	9.03989	14.2061	9.92036	7.06564	6.78215	18.0888	11.403	4.02368	10.8406	4.31376	2.33783	3.26738	9.55619	20.2586	5.96304
ENSG00000116903	269.351	263.674	326.283	237.706	281.36	266.091	256.884	286.628	265.645	283.635	309.072	320.573	213.236	309.823	277.915	313.826	334.31	265.747	298.153	246.302	351.819
ENSG00000281406	31.6884	32.1772	26.7915	14.6946	14.7566	14.7317	10.5465	3.3426	8.8181	14.1313	28.0975	9.04439	10.2627	34.2013	22.6668	38.8239	42.081	10.8913	48.7365	29.8548	32.2004
ENSG00000198797	0	1.78762	1.91368	1.72877	9.83776	0.92073	0	2.50695	1.10226	6.05626	17.4398	11.0542	6.84179	19.1125	18.7248	19.4119	9.35134	6.53477	33.4466	27.7223	26.2374
ENSG00000234233	4.66006	2.68144	1.91368	4.32193	1.96755	0.92073	1.50665	0	1.10226	1.00938	2.90664	4.01973	1.1403	9.05327	8.86962	3.23532	15.1959	13.0695	4.77809	10.6624	8.34825
ENSG00000151414	1702.79	1273.68	1926.12	1239.53	1306.45	1072.65	1340.92	1276.87	1162.89	1693.73	2273.96	1940.52	1767.46	2804.5	2169.11	2074.92	2294.58	2239.25	1660.86	2066.38	2007.16
ENSG00000177614	2.79604	2.68144	2.87052	6.0507	9.83776	17.4939	14.3132	20.0556	24.2498	10.0938	31.0041	14.069	15.9642	12.071	18.7248	9.70596	26.8851	30.4956	17.2011	12.7949	23.8522
ENSG00000197472	9.32012	3.57525	20.0936	6.91508	11.8053	5.52438	9.79322	6.6852	4.40905	3.02813	6.78215	3.0148	2.2806	4.02368	7.88411	8.62752	12.8581	14.1587	1.91124	4.26497	1.19261
ENSG00000234004	50.3286	74.1864	37.3168	55.3207	74.7669	46.9572	48.2128	68.5233	48.4995	44.4126	71.697	76.3748	58.1552	141.835	43.3626	26.961	91.1755	42.476	78.3607	71.4382	60.823
ENSG00000136643	612.332	617.624	778.868	616.307	690.61	653.718	642.586	739.551	633.801	623.795	591.016	555.727	586.113	659.883	550.902	513.338	515.492	520.603	563.815	490.471	514.014
ENSG00000133069	74.561	43.7968	73.6767	87.3029	67.8805	80.1035	88.8923	57.6599	92.59	148.378	57.1638	69.3403	101.487	50.296	89.6817	150.982	107.54	119.804	143.343	121.552	95.4086
ENSG00000233461	33.5524	42.903	44.0147	41.4905	57.059	33.1463	39.1729	43.4538	45.1928	71.6658	42.6307	43.2121	34.2089	34.2013	41.3916	52.8436	22.2094	42.476	32.491	53.3121	34.5856
ENSG00000069248	948.788	880.405	804.703	799.557	796.858	727.376	625.259	670.192	589.71	575.345	661.744	687.373	468.663	627.694	573.569	432.455	576.276	494.464	490.232	530.989	510.436
ENSG00000231666	2.79604	2.68144	0	5.18631	16.7242	8.28657	3.76662	6.6852	12.1249	12.1125	9.68879	20.0986	19.3851	18.1065	10.8406	29.1179	22.2094	37.0304	45.8697	28.7885	25.0448
ENSG00000226986	41.9405	41.1153	27.7484	31.9823	34.4321	37.7499	28.6263	33.426	49.6018	16.15	25.1908	18.0888	26.2269	4.02368	17.7392	15.0982	11.6892	15.2478	19.1124	18.1261	27.43
ENSG00000234464	13.0482	18.77	12.4389	12.1014	16.7242	17.4939	21.0931	30.0834	28.6588	8.07501	18.4087	22.1085	19.3851	10.0592	22.6668	3.23532	21.0405	3.26738	13.3787	6.39745	16.6965
ENSG00000285280	2.79604	7.15049	0.95684	0	4.91888	4.60365	3.0133	1.6713	0	2.01875	6.78215	4.01973	1.1403	6.03552	6.89859	8.62752	23.3783	19.6043	6.68933	8.52994	9.54086
ENSG00000143322	2575.15	2608.14	2282.06	2155.78	2275.47	2135.17	2116.09	2657.37	2562.76	2296.33	1724.6	2181.71	2101.57	1653.73	1880.36	1929.33	2316.79	2083.5	1983.86	2094.1	2020.28
ENSG00000185220	57.7847	64.3544	59.3241	166.826	118.053	147.317	132.585	146.239	163.135	120.116	109.483	107.528	112.89	86.5091	95.5948	73.334	98.189	74.0607	124.23	113.022	88.253
ENSG00000162769	205.975	217.196	269.829	179.792	201.674	171.256	198.878	169.637	181.873	120.116	195.713	186.917	147.098	176.036	178.378	248.041	213.912	206.934	173.923	173.797	182.469
ENSG00000133065	1010.3	1081.51	1123.33	1173.84	1191.35	1305.59	1320.58	1425.62	1426.33	1396.98	1397.12	1486.29	1538.26	1260.42	1638.91	1688.84	1618.95	1540.03	1557.66	1648.41	1625.52
ENSG00000234754	3.72805	3.57525	0.95684	0	0	7.36584	0.753324	7.52085	3.30679	3.02813	1.93776	6.02959	2.2806	26.1539	17.7392	8.62752	15.1959	14.1587	2.86686	9.59618	1.19261
ENSG00000233084	56.8527	29.4958	33.4894	70.8796	84.6047	46.0365	69.3058	61.8381	62.829	65.6095	88.1679	68.3354	49.0328	54.3196	60.1163	78.7262	68.9661	77.3281	65.9377	78.9019	66.786
ENSG00000277462	54.9887	48.2658	40.1873	63.9645	75.7507	47.8779	43.6928	52.646	48.4995	30.2813	59.1016	60.2959	49.0328	55.3256	55.1887	62.5495	63.1215	77.3281	67.8489	61.842	69.1712
ENSG00000225591	14.9122	15.1948	30.6189	16.4233	22.6268	14.7317	10.5465	21.7269	13.2271	17.1594	16.4709	7.03452	14.8239	4.02368	28.5799	18.3335	9.35134	21.7826	14.3343	12.7949	7.15565
ENSG00000035687	974.885	939.396	1104.19	925.757	1142.16	875.614	810.577	978.547	908.264	890.27	943.688	1045.13	990.919	999.884	969.745	983.538	1050.86	997.641	1105.65	1039.59	1098.39
ENSG00000213080	864.907	838.395	782.695	838.454	776.199	766.047	693.058	762.949	696.63	653.067	452.466	542.663	498.31	345.03	559.771	493.926	511.986	442.186	564.771	387.046	479.428
ENSG00000180287	28.8924	12.5134	10.5252	44.0837	40.3348	36.8292	45.9528	40.1112	39.6814	26.2438	23.2531	18.0888	26.2269	21.1243	27.5944	23.7257	40.9121	28.3173	58.2927	43.7159	44.1265
ENSG00000234678	13.0482	33.9648	10.5252	35.4398	51.1563	46.0365	67.0459	79.3868	79.3629	95.8908	68.7904	53.2614	79.8209	60.3552	60.1163	65.7849	52.6013	27.2282	78.3607	50.1134	58.4378
ENSG00000163431	9.32012	8.04431	13.3958	10.3726	3.9351	5.52438	11.2999	1.6713	0	3.02813	13.5643	8.03945	4.56119	8.04735	6.89859	23.7257	49.0945	29.4065	29.6242	24.5236	14.3113
ENSG00000230124	1005.64	1043.08	1018.08	803.878	812.599	777.096	757.844	830.637	761.663	755.014	726.659	759.728	745.755	740.357	753.918	562.946	593.81	565.258	637.398	739.972	677.401
ENSG00000226723	72.6969	49.1596	25.8347	40.6261	46.2375	40.5121	39.9262	30.9191	38.5792	22.2063	22.2842	10.0493	19.3851	27.1598	20.6958	23.7257	32.7297	21.7826	10.5118	12.7949	31.0078
ENSG00000143473	108.113	58.0978	72.7199	64.8289	32.4646	36.8292	54.2394	16.713	34.1701	62.5814	94.9501	78.3847	37.6298	69.4084	51.2467	99.2165	170.662	186.241	87.9169	146.075	139.535
ENSG00000007341	219.023	127.815	180.843	184.978	252.83	197.957	185.318	204.734	169.748	217.016	173.429	180.888	194.991	219.29	172.465	218.923	215.081	242.876	219.792	268.693	232.558
ENSG00000272865	0	0.893812	0	0.864385	0	0	1.50665	1.6713	1.10226	0	4.84439	4.01973	0	0	12.8117	1.07844	4.67567	4.35651	3.82247	6.39745	14.3113
ENSG00000117222	543.363	488.021	550.183	517.767	485.001	522.974	515.274	555.708	561.052	527.904	524.163	480.357	429.892	557.279	468.119	490.69	603.161	605.555	489.277	584.301	546.214
ENSG00000143324	740.95	654.27	696.58	949.96	1076.25	876.535	1072.73	1132.31	989.832	876.139	962.096	862.231	817.594	932.487	818.961	720.398	803.046	676.349	756.85	727.177	745.38
ENSG00000235363	39.1445	29.4958	24.8779	32.8466	43.2861	17.4939	27.1197	45.1251	23.1475	10.0938	25.1908	21.1036	9.12239	23.1361	12.8117	17.255	25.7162	13.0695	18.1568	19.1924	22.6595
ENSG00000118193	1287.11	1254.02	1396.99	677.678	606.99	612.285	664.432	626.738	546.722	153.425	111.421	148.73	136.836	131.775	172.465	411.964	199.885	274.46	419.517	155.671	166.965
ENSG00000231940	16.7762	10.7257	3.82736	10.3726	3.9351	9.2073	6.02659	7.52085	5.51131	5.04688	3.87551	6.02959	7.98209	8.04735	11.8262	8.62752	10.5203	13.0695	14.3343	9.59618	8.34825
ENSG00000286619	10.2521	6.25668	11.4821	8.64385	3.9351	3.68292	3.76662	1.6713	0	3.02813	0.968879	5.02466	4.56119	2.01184	7.88411	3.23532	4.67567	3.26738	1.91124	6.39745	3.57782
ENSG00000198756	2.79604	0.893812	3.82736	6.0507	2.95133	3.68292	8.28657	3.3426	4.40905	5.04688	1.93776	1.00493	3.42089	3.01776	0	2.15688	4.67567	4.35651	0	0	1.19261
ENSG00000135749	502.354	557.738	584.63	624.951	702.416	710.803	589.853	626.738	633.801	683.348	641.398	604.969	628.304	545.208	602.149	707.457	764.472	631.694	746.338	720.78	738.224
ENSG00000143786	1194.84	1396.13	1384.55	1218.78	1568.14	1430.81	1386.12	1705.56	1645.68	1307.14	928.186	1387.81	1396.87	833.907	1220.07	1165.79	1295.16	1250.32	1563.39	1481.01	1564.7
ENSG00000054282	202.247	254.736	215.289	327.602	303.987	325.938	231.271	243.174	257.929	400.723	404.022	400.968	277.092	289.705	305.509	383.925	410.29	383.373	319.177	361.456	342.278
ENSG00000236539	18.6402	45.5844	13.3958	14.6946	27.5457	15.6524	15.0665	28.4121	7.71584	11.1031	24.222	3.0148	18.2448	15.0888	8.86962	9.70596	16.3648	6.53477	17.2011	12.7949	11.9261
ENSG00000183780	32.6204	16.9824	5.74104	14.6946	7.8702	11.9695	17.3265	3.3426	13.2271	12.1125	5.81327	18.0888	14.8239	21.1243	12.8117	7.54908	32.7297	19.6043	25.8017	25.5898	19.0817
ENSG00000162702	636.564	796.386	868.811	752.88	796.858	729.218	714.905	708.632	801.345	793.37	815.796	909.463	703.564	940.535	946.093	834.713	995.917	1025.96	861.968	948.955	1079.31
ENSG00000143194	3.72805	6.25668	4.7842	3.45754	6.88643	2.76219	0.753324	0	3.30679	2.01875	11.6265	2.00986	1.1403	4.02368	0.985513	1.07844	11.6892	17.4261	9.55619	12.7949	5.96304
ENSG00000054267	558.275	685.554	721.458	739.914	769.313	829.577	766.131	885.789	841.026	900.364	1142.31	954.685	868.907	1259.41	957.919	924.224	1014.62	951.898	874.391	1035.32	1078.12
ENSG00000175137	718.581	605.111	641.083	786.591	777.183	838.785	825.644	659.328	731.902	820.623	573.576	792.891	870.048	557.279	817.976	794.811	731.742	736.251	891.592	774.092	825.284
ENSG00000134245	70.8329	58.0978	66.9788	42.3549	50.1726	42.3536	48.9661	59.3312	36.3747	134.247	254.815	163.804	93.5045	306.805	177.392	211.374	350.675	205.845	157.677	260.163	211.092
ENSG00000235674	18.6402	26.8144	36.3599	21.6096	14.7566	26.7012	20.3398	18.3843	24.2498	24.225	25.1908	39.1923	23.9463	27.1598	36.464	22.6473	16.3648	28.3173	40.136	28.7885	26.2374
ENSG00000228175	5.59207	2.68144	6.69788	4.32193	2.95133	1.84146	5.27327	5.84955	6.61357	0	6.78215	4.01973	2.2806	0	2.95654	3.23532	2.33783	2.17826	5.73371	2.13248	1.19261
ENSG00000069275	10556	9776.51	10284.1	7776.88	7759.04	6761.84	6786.7	6757.07	6547.44	4526.05	4669.03	4786.49	4354.8	4924.98	4345.13	4190.82	4291.1	4085.32	4253.46	3670	3656.53
ENSG00000143674	82.0171	77.7616	78.4609	87.3029	71.8156	96.6766	106.972	122.005	110.226	90.8439	105.608	115.567	115.17	168.994	155.711	152.06	187.027	163.369	129.009	161.003	175.313
ENSG00000187889	0	7.15049	0	0	7.8702	0	0.753324	21.7269	3.30679	70.6564	141.456	124.612	74.1194	186.095	132.059	88.4321	70.135	154.656	118.497	165.268	188.432
ENSG00000134375	952.516	884.874	857.329	919.706	751.605	692.389	815.097	829.801	680.096	675.273	536.759	575.826	622.603	588.463	526.264	404.415	486.27	424.76	522.723	465.948	456.769
ENSG00000097046	957.176	1052.02	1100.37	828.081	864.739	917.968	794.757	802.224	781.504	820.623	801.263	806.96	681.898	924.44	732.236	1012.66	1036.83	1117.45	1046.4	1004.4	961.242
ENSG00000235605	204.111	178.762	176.059	197.944	199.706	202.561	200.384	145.403	189.589	137.275	167.616	221.085	159.642	114.675	155.711	115.393	127.412	152.478	140.476	137.545	165.772
ENSG00000203706	79.221	48.2658	57.4104	63.9645	50.1726	34.9877	49.7194	22.5626	20.943	21.1969	34.8796	18.0888	18.2448	11.0651	19.7103	26.961	15.1959	16.3369	26.7573	28.7885	19.0817
ENSG00000203737	1.86402	0	0	0.864385	5.90265	0	2.25997	6.6852	0	0	0	3.0148	0	4.02368	3.94205	0	7.0135	1.08913	1.91124	0	9.54086
ENSG00000238003	13.0482	8.93812	10.5252	4.32193	4.91888	5.52438	1.50665	4.17825	6.61357	14.1313	7.75103	4.01973	6.84179	4.02368	4.92757	4.31376	9.35134	4.35651	10.5118	0	10.7335
ENSG00000185420	323.408	231.497	216.246	185.843	183.966	215.451	226.751	207.241	223.759	171.594	212.184	224.1	204.113	194.142	215.827	190.884	206.898	225.45	216.925	208.983	189.625
ENSG00000076321	396.105	434.392	431.535	530.733	458.439	475.097	452.748	498.883	503.734	542.035	463.124	524.574	449.277	407.397	435.597	450.788	382.236	431.295	373.647	464.882	406.679
ENSG00000135778	476.258	604.217	593.241	866.979	1012.31	877.455	996.648	1137.32	958.968	1300.08	1822.46	1592.82	1319.33	2017.87	1677.34	1806.39	1934.56	1837.36	1940.86	1932.03	2035.78
ENSG00000213070	17.7082	20.5577	19.1368	13.8302	8.85398	12.8902	12.0532	9.19216	12.1249	9.08439	9.68879	9.04439	4.56119	6.03552	8.86962	5.3922	2.33783	6.53477	5.73371	12.7949	16.6965
ENSG00000250536	18.6402	21.4515	22.9642	19.0165	22.6268	23.0182	27.1197	28.4121	28.6588	21.1969	8.71991	37.1825	27.3672	26.1539	27.5944	14.0197	16.3648	23.9608	21.0236	23.4573	7.15565
ENSG00000117280	756.794	919.732	1044.87	846.233	1117.57	1103.95	877.623	1072.98	1155.17	1175.92	1200.44	1019	1115.21	1089.41	955.948	851.968	896.559	850.609	962.308	912.703	800.24
ENSG00000082497	310.36	240.435	199.023	265.366	123.956	130.744	183.811	125.348	123.453	122.135	162.772	100.493	82.1015	86.5091	77.8555	126.178	114.554	112.18	92.695	92.7631	84.6751
ENSG00000136636	1360.74	1475.68	1529.03	1205.82	1352.69	1234.7	1175.19	1185.79	1089.04	1346.51	1485.29	1112.46	1016.01	1304.68	930.324	1183.05	1281.13	1175.17	1251.86	1117.42	1014.91
ENSG00000163874	702.737	1622.27	1592.18	752.015	1670.45	1622.33	1806.47	2645.67	2460.25	2861.58	2525.87	2365.61	2902.06	1965.57	2306.1	2634.63	2315.62	2086.77	2845.83	2697.59	2709.6
ENSG00000054392	191.062	182.338	136.828	358.72	285.295	303.841	383.442	300.834	275.566	321.991	347.827	330.623	344.37	272.604	333.103	354.807	320.283	297.332	322.999	301.746	314.848
ENSG00000188739	13.9802	14.301	28.7052	12.9658	21.6431	22.0975	11.2999	15.8774	13.2271	10.0938	16.4709	19.0937	15.9642	18.1065	19.7103	18.3335	9.35134	7.6239	7.64495	17.0599	22.6595
ENSG00000135750	34.4844	16.9824	10.5252	19.8809	37.3835	24.8597	45.1995	24.2339	33.0679	39.3657	34.8796	39.1923	63.8567	60.3552	61.1018	110.001	94.6823	121.982	103.207	82.1006	119.261
ENSG00000143341	294.516	268.144	269.829	432.193	469.261	502.718	457.268	410.304	552.234	359.338	315.854	414.032	240.603	230.356	309.451	182.256	233.783	205.845	178.701	192.99	161.002
ENSG00000229739	6.52408	9.83193	13.3958	14.6946	13.7729	9.2073	4.51995	12.5348	7.71584	4.03751	29.0664	34.1677	13.6836	24.1421	24.6378	15.0982	30.3918	13.0695	15.2899	10.6624	11.9261
ENSG00000273874	16.7762	12.5134	2.87052	9.50824	10.8215	10.128	14.3132	14.2061	18.7385	24.225	17.4398	16.0789	11.403	19.1125	23.6523	15.0982	30.3918	11.9804	10.5118	10.6624	5.96304
ENSG00000278791	35.4165	39.3277	48.7989	12.1014	19.6755	17.4939	18.8331	4.17825	19.8407	12.1125	4.84439	16.0789	4.56119	15.0888	9.85513	5.3922	5.84459	10.8913	5.73371	10.6624	7.15565
ENSG00000239149	4.66006	2.68144	1.91368	4.32193	0.983776	2.76219	4.51995	4.17825	7.71584	2.01875	8.71991	9.04439	5.70149	1.00592	8.86962	7.54908	8.18242	15.2478	6.68933	14.9274	7.15565
ENSG00000221340	0	0.893812	0	5.18631	0.983776	3.68292	1.50665	0.83565	0	3.02813	5.81327	1.00493	3.42089	8.04735	3.94205	5.3922	4.67567	1.08913	5.73371	4.26497	5.96304
ENSG00000263675	2.79604	1.78762	1.91368	2.59316	1.96755	0.92073	8.28657	2.50695	11.0226	3.02813	15.5021	1.00493	2.2806	2.01184	0.985513	3.23532	3.50675	2.17826	12.423	7.46369	0
ENSG00000207234	2.79604	1.78762	0	0.864385	0	5.52438	0.753324	7.52085	5.51131	7.06564	6.78215	7.03452	2.2806	9.05327	3.94205	6.47064	4.67567	3.26738	3.82247	1.06624	3.57782
ENSG00000244256	7.4561	3.57525	5.74104	0.864385	11.8053	4.60365	7.53324	6.6852	9.92036	4.03751	6.78215	11.0542	6.84179	8.04735	11.8262	6.47064	16.3648	20.6934	15.2899	13.8611	15.5039
ENSG00000207340	0	4.46906	0	0.864385	0	3.68292	1.50665	0.83565	1.10226	4.03751	0	8.03945	0	10.0592	6.89859	1.07844	2.33783	5.44564	1.91124	3.19873	0
ENSG00000273768	124.89	63.4606	68.8925	241.164	72.7994	186.908	41.4328	126.183	196.203	108.003	236.406	133.656	144.818	174.024	136.986	187.649	112.216	127.428	139.52	1658.01	209.899
ENSG00000200033	0	0	0	0	0.983776	0	2.25997	1.6713	1.10226	2.01875	0	3.0148	0	3.01776	2.95654	5.3922	3.50675	5.44564	3.82247	9.59618	7.15565
ENSG00000224358	4.66006	4.46906	4.7842	14.6946	9.83776	16.5731	16.5731	9.19216	5.51131	11.1031	11.6265	9.04439	3.42089	9.05327	18.7248	12.9413	24.5473	16.3369	26.7573	13.8611	11.9261
ENSG00000162545	1309.48	1222.73	1162.56	1117.65	1040.83	1059.76	1078.76	975.204	1060.38	1024.52	1123.9	1282.29	1222.4	1369.06	1506.85	1699.62	1890.14	1916.87	1716.29	1809.41	1921.29
ENSG00000090432	417.541	464.782	433.449	402.804	372.851	380.261	397.002	385.235	384.69	383.563	293.57	318.563	421.91	285.681	340.002	360.199	263.006	282.084	333.511	311.343	276.685
ENSG00000183114	0	0.893812	0	0	5.90265	4.60365	6.02659	4.17825	8.8181	5.04688	4.84439	8.03945	2.2806	10.0592	4.92757	9.70596	14.027	15.2478	15.2899	13.8611	5.96304
ENSG00000158825	251.643	340.542	253.563	264.502	339.403	334.225	264.417	341.781	318.554	634.898	798.356	836.103	703.564	924.44	991.426	1270.4	1230.87	1403.89	1371.31	1624.95	1674.42
ENSG00000158828	1236.78	1223.63	1389.33	1219.65	1313.34	1508.16	1472.75	1554.31	1538.76	1371.74	1462.04	1544.58	1729.83	1509.88	1693.11	1444.03	1683.24	1679.44	1820.45	1986.41	2044.13
ENSG00000117242	279.604	298.533	245.908	223.876	217.414	200.719	177.785	218.105	198.407	176.641	186.025	156.769	172.185	123.728	150.784	90.589	94.6823	83.8629	84.0944	86.3656	70.3638
ENSG00000234473	1.86402	2.68144	0	0	0	0.92073	5.27327	0	2.20452	0	2.90664	5.02466	2.2806	3.01776	0	2.15688	1.16892	5.44564	0.955619	1.06624	2.38522
ENSG00000134371	1014.96	974.255	1063.05	964.654	1003.45	904.157	871.596	973.533	928.105	896.327	812.889	859.217	857.504	832.901	838.672	747.359	799.539	865.857	872.48	815.675	805.01
ENSG00000066557	589.032	494.278	542.529	427.006	482.05	440.109	369.882	348.466	308.633	302.813	268.379	231.134	250.866	226.332	232.581	268.532	248.979	263.569	332.555	252.699	238.522
ENSG00000118454	782.89	917.051	750.163	641.374	740.783	730.139	783.457	890.803	779.3	616.729	777.041	665.265	821.015	939.529	787.425	617.946	737.587	583.773	771.184	713.316	679.786
ENSG00000116761	21.4363	42.903	88.0293	27.6603	51.1563	46.0365	54.9927	68.5233	56.2154	141.313	167.616	124.612	84.3821	156.923	168.523	112.158	109.878	166.637	104.162	152.473	155.039
ENSG00000007968	161.238	150.16	81.3314	24.2028	12.7891	28.5426	35.4062	11.6991	26.4543	17.1594	12.5954	13.0641	18.2448	6.03552	14.7827	39.9023	22.2094	23.9608	20.068	23.4573	34.5856
ENSG00000235052	0.932012	0	0.95684	6.91508	0.983776	0	2.25997	0.83565	1.10226	0	0	3.0148	0	4.02368	0.985513	1.07844	0	6.53477	1.91124	6.39745	0
ENSG00000117318	630.04	290.489	284.182	1069.24	589.282	848.913	909.263	428.689	645.926	35.3282	57.1638	54.2663	45.6119	69.4084	68.0004	107.844	129.75	91.4868	56.3815	62.9083	73.9417
ENSG00000142676	14839.5	14579.9	14500.9	13786.1	12973	13498.8	12399.7	12620.8	12415.9	11878.3	12296	11813	11301.5	11646.5	11921.8	7793.89	9943.98	10754.1	9522.74	11170	11657.7
ENSG00000057757	952.516	999.281	990.33	822.031	801.777	831.419	861.05	762.949	857.56	554.148	706.312	603.964	562.167	672.96	616.931	689.123	619.526	638.229	699.513	629.083	698.868
ENSG00000011009	1019.62	984.98	845.847	1234.34	1237.59	1189.58	1279.9	1063.78	1168.4	1055.81	714.063	853.187	1221.26	651.836	831.773	903.733	880.195	741.696	803.675	822.073	806.203
ENSG00000117308	1324.39	1389.88	1180.74	1310.41	1395.98	1502.63	1513.43	1310.3	1512.3	1095.17	849.706	1162.71	1450.46	827.872	1288.07	1137.75	955.005	1029.23	1205.03	1155.81	1047.11
ENSG00000286496	0.932012	0.893812	6.69788	0	2.95133	2.76219	3.76662	6.6852	4.40905	7.06564	0.968879	5.02466	3.42089	2.01184	3.94205	5.3922	10.5203	7.6239	13.3787	15.9936	9.54086
ENSG00000132693	0	0	0	0	0	0.92073	0	0	0	0	0	1.00493	1.1403	2.01184	0	5.3922	0	7.6239	3.82247	13.8611	9.54086
ENSG00000158716	198.519	224.347	166.49	193.622	217.414	213.609	238.804	193.035	208.328	204.904	491.221	364.79	264.549	412.427	331.132	443.239	663.945	607.734	430.028	590.698	503.28
ENSG00000158714	35.4165	25.9205	38.2736	80.3878	77.7183	92.9937	118.272	214.762	203.919	103.966	36.8174	97.4784	143.678	28.1657	85.7396	62.5495	46.7567	64.2586	88.8725	76.7694	103.757
ENSG00000272668	59.6488	63.4606	106.209	176.335	217.414	194.274	134.092	152.088	177.464	175.632	410.805	357.756	159.642	466.747	314.379	318.14	455.878	388.819	376.514	472.345	469.887
ENSG00000213085	37.2805	34.8587	46.8852	21.6096	24.5944	32.2255	23.3531	27.5765	24.2498	29.2719	19.3776	39.1923	30.7881	27.1598	34.493	44.2161	22.2094	27.2282	40.136	34.1197	34.5856
ENSG00000256029	22.3683	25.0267	31.5757	34.5754	21.6431	13.8109	30.8863	23.3982	19.8407	34.3188	75.5725	55.2712	38.7701	70.4143	44.3481	60.3927	52.6013	102.378	79.3163	100.227	107.335
ENSG00000269967	1.86402	1.78762	0	2.59316	1.96755	0.92073	3.0133	5.84955	4.40905	9.08439	2.90664	13.0641	2.2806	7.04143	14.7827	9.70596	11.6892	9.80215	11.4674	5.33121	4.77043
ENSG00000163399	9313.6	8759.35	9079.46	10167.8	10533.3	10310.3	10263.3	9918.34	10254.3	10028.2	11084	9368.98	10811.2	10366	9505.27	8928.41	9096.51	8720.65	9772.15	9233.66	9260.6
ENSG00000233154	4.66006	3.57525	5.74104	0	3.9351	0	2.25997	0.83565	1.10226	1.00938	5.81327	3.0148	3.42089	5.0296	3.94205	0	9.35134	6.53477	0.955619	0	0
ENSG00000224950	26.0963	22.3453	42.101	68.2865	70.8318	98.5181	72.3191	67.6877	111.329	31.2907	7.75103	43.2121	35.3492	21.1243	41.3916	14.0197	15.1959	30.4956	22.9348	17.0599	19.0817
ENSG00000177888	297.312	343.224	402.83	363.042	374.819	423.536	417.342	434.538	478.382	372.46	342.014	390.918	362.615	463.729	416.872	330.003	397.432	349.61	366.002	324.138	330.352
ENSG00000243364	68.9689	83.1245	52.6262	82.1166	83.6209	92.9937	101.699	76.8798	101.408	125.163	115.297	117.577	171.045	110.651	133.044	114.315	73.6418	113.269	107.985	82.1006	101.372
ENSG00000143590	11.1841	9.83193	11.4821	6.91508	20.6593	11.0488	8.28657	11.6991	6.61357	35.3282	38.7551	40.1973	33.0686	26.1539	22.6668	57.1573	39.7432	34.8521	15.2899	24.5236	28.6226
ENSG00000169242	49.3966	49.1596	61.2378	65.6933	85.5885	56.1645	145.392	126.183	96.9991	67.6283	185.056	94.4636	67.2776	170	68.9859	86.2752	219.756	167.726	98.4287	172.731	155.039
ENSG00000169241	517.267	519.305	471.722	413.176	477.131	463.127	500.961	465.457	446.416	514.782	633.647	582.86	530.239	591.481	563.714	448.631	466.398	544.564	550.436	576.837	571.259
ENSG00000163463	137.006	139.435	138.742	107.184	160.355	143.634	125.805	143.732	143.294	164.528	180.211	165.814	182.448	201.184	184.291	168.237	178.844	205.845	159.588	181.261	156.232
ENSG00000169231	393.309	415.622	364.556	463.311	455.488	480.621	381.935	373.536	380.281	686.376	792.543	686.368	517.695	709.173	592.293	663.241	594.979	714.468	540.88	670.666	567.681
ENSG00000236263	14.9122	27.7082	36.3599	25.0672	12.7891	27.6219	18.0798	11.6991	17.6362	30.2813	43.5995	40.1973	41.0507	40.2368	21.6813	37.7454	31.5608	32.6738	19.1124	11.7287	25.0448
ENSG00000236675	277.74	233.285	153.094	173.741	138.712	170.335	166.485	147.074	167.544	129.2	124.016	140.69	176.746	133.787	125.16	157.452	135.594	152.478	140.476	123.684	144.306
ENSG00000177628	1397.09	1422.05	1413.25	1667.4	1805.23	2187.65	1881.8	2031.47	2700.54	2549.69	1749.79	1970.67	2799.43	1460.59	1798.56	1689.92	1283.47	1280.81	1424.83	1360.52	1373.88
ENSG00000116521	1085.79	945.653	1005.64	922.299	912.944	951.114	952.955	884.954	892.833	905.411	593.923	777.817	998.901	613.611	855.425	807.752	648.749	774.37	837.122	846.596	888.493
ENSG00000176444	849.995	882.192	863.07	1031.21	1026.08	1062.52	856.53	918.38	935.821	1199.14	1175.25	1257.17	1136.88	1056.22	1192.47	1029.91	969.032	997.641	1071.25	934.028	1113.9
ENSG00000143630	122.094	97.4255	122.476	156.454	123.956	185.067	183.811	135.375	168.646	192.791	141.456	138.681	204.113	104.616	169.508	153.139	118.061	92.5759	145.254	120.485	113.298
ENSG00000197721	2.79604	4.46906	4.7842	4.32193	0	0	0.753324	1.6713	4.40905	5.04688	0	1.00493	10.2627	0	3.94205	2.15688	0	1.08913	0.955619	2.13248	5.96304
ENSG00000244703	9.32012	1.78762	12.4389	7.77947	7.8702	9.2073	9.03989	7.52085	13.2271	12.1125	24.222	16.0789	10.2627	11.0651	13.7972	5.3922	15.1959	9.80215	10.5118	11.7287	19.0817
ENSG00000203709	41.0085	30.3896	70.8062	72.6084	120.021	137.189	72.3191	106.963	103.613	182.697	401.116	333.637	149.379	529.114	454.322	265.296	397.432	370.304	293.375	326.27	372.094
ENSG00000174059	16.7762	12.5134	20.0936	12.9658	20.6593	21.1768	23.3531	32.5904	22.0452	61.572	25.1908	16.0789	23.9463	24.1421	6.89859	10.7844	2.33783	6.53477	8.60057	14.9274	5.96304
ENSG00000284237	15.8442	3.57525	15.3094	10.3726	14.7566	10.128	5.27327	11.6991	8.8181	13.1219	19.3776	14.069	3.42089	19.1125	6.89859	18.3335	12.8581	5.44564	13.3787	18.1261	20.2743
ENSG00000284642	35.4165	17.8762	22.9642	14.6946	7.8702	7.36584	7.53324	11.6991	8.8181	15.1407	27.1286	10.0493	14.8239	22.1302	14.7827	9.70596	9.35134	14.1587	17.2011	20.2586	14.3113
ENSG00000142657	2513.64	2624.23	2505.01	2752.2	2385.66	2752.06	2733.06	2640.66	2838.33	2033.89	1718.79	2151.56	2440.24	1817.7	2430.28	1851.68	2086.52	2135.78	2689.11	2779.69	3043.53
ENSG00000271989	4.66006	2.68144	2.87052	0	0.983776	0	0	0.83565	6.61357	2.01875	0	0	0	8.04735	0	0	0	1.08913	0.955619	3.19873	5.96304
ENSG00000175279	43.8046	29.4958	43.0578	24.2028	35.4159	37.7499	33.1463	25.9052	28.6588	26.2438	24.222	18.0888	20.5254	9.05327	27.5944	20.4904	4.67567	13.0695	20.068	6.39745	22.6595
ENSG00000160049	1028.94	1073.47	962.581	1160.01	1000.5	1034.9	1105.88	1069.63	1060.38	940.739	902.026	1011.97	827.857	938.523	886.962	853.046	952.668	943.185	965.175	985.208	1012.52
ENSG00000221643	0	2.68144	3.82736	4.32193	4.91888	4.60365	7.53324	3.3426	0	6.05626	9.68879	4.01973	4.56119	1.00592	2.95654	4.31376	4.67567	2.17826	0.955619	4.26497	2.38522
ENSG00000257315	49.3966	65.2483	82.2883	57.0494	74.7669	88.3901	62.5259	86.072	84.8742	114.06	70.7281	103.508	106.048	80.4735	119.247	72.2555	53.7702	92.5759	77.4051	78.9019	103.757
ENSG00000182004	786.618	654.27	579.845	665.577	586.33	505.481	500.207	569.914	462.95	315.935	335.232	381.874	377.439	381.243	343.944	289.022	277.033	301.689	327.777	283.62	237.329
ENSG00000130768	5.59207	1.78762	3.82736	3.45754	17.708	0	3.0133	3.3426	5.51131	11.1031	10.6577	10.0493	3.42089	10.0592	6.89859	18.3335	23.3783	11.9804	9.55619	21.3248	14.3113
ENSG00000158156	158.442	190.382	198.066	210.046	175.112	235.707	229.764	219.776	220.452	165.538	118.203	145.715	241.743	151.894	168.523	162.845	143.777	128.517	124.23	192.99	157.424
ENSG00000182118	5.59207	8.93812	6.69788	4.32193	3.9351	9.2073	3.76662	17.5487	3.30679	10.0938	9.68879	27.1332	21.6657	26.1539	12.8117	16.1766	16.3648	27.2282	17.2011	35.186	47.7043
ENSG00000143633	148.19	152.842	198.066	164.233	135.761	161.128	129.572	147.91	146.601	127.181	135.643	156.769	107.188	147.87	99.5368	130.491	210.405	155.745	150.988	131.148	128.802
ENSG00000281912	9.32012	5.36287	16.2663	5.18631	5.90265	15.6524	6.77992	5.84955	6.61357	12.1125	17.4398	19.0937	4.56119	6.03552	21.6813	29.1179	2.33783	21.7826	13.3787	26.656	8.34825
ENSG00000132773	259.099	278.869	221.987	258.451	224.301	224.658	249.35	223.119	210.532	136.266	114.328	124.612	185.869	117.693	173.45	200.59	129.75	147.032	149.076	108.757	118.068
ENSG00000070759	41.0085	47.372	58.3673	39.7617	25.5782	34.9877	48.2128	66.0164	62.829	46.4313	68.7904	56.2762	66.1373	67.3966	56.1743	47.4514	82.9931	78.4172	60.204	59.7096	108.527
ENSG00000280670	45.6686	72.3987	100.468	48.4056	28.5295	52.4816	30.133	40.9469	50.7041	57.5345	53.2883	57.2811	58.1552	55.3256	46.3191	48.5298	73.6418	65.3477	56.3815	36.2522	48.8969
ENSG00000132763	168.694	119.771	163.62	187.572	105.264	143.634	113.752	96.9355	114.635	103.966	136.612	113.557	76.4	101.598	84.7541	76.5693	66.6283	95.8433	88.8725	89.5643	60.823
ENSG00000259865	33.5524	34.8587	14.3526	23.3384	32.4646	29.4634	26.3664	37.6043	27.5566	54.5064	39.724	41.2022	57.0149	28.1657	29.5654	51.7651	29.2229	28.3173	36.3135	31.9873	26.2374
ENSG00000227671	387.717	449.587	550.183	629.273	674.87	509.164	532.6	645.122	550.029	703.536	688.873	695.413	606.639	684.025	680.004	585.593	619.526	678.527	633.575	617.354	517.592
ENSG00000162711	125.822	125.134	139.699	202.266	162.323	191.512	189.084	193.871	192.896	194.81	54.2572	171.843	143.678	90.5327	161.624	140.197	155.466	148.121	164.366	157.804	174.121
ENSG00000228818	65.2408	59.8854	47.842	61.3714	65.913	45.1158	45.1995	38.4399	48.4995	55.5157	25.1908	45.2219	30.7881	39.2309	35.4785	19.4119	25.7162	27.2282	45.8697	25.5898	10.7335
ENSG00000223694	0	2.68144	0	3.45754	4.91888	3.68292	6.77992	6.6852	5.51131	0	1.93776	1.00493	4.56119	0	0	2.15688	0	0	1.91124	1.06624	3.57782
ENSG00000133019	36.3485	32.1772	53.5831	38.033	31.4808	40.5121	30.133	29.2478	36.3747	44.4126	35.8485	22.1085	74.1194	23.1361	24.6378	16.1766	51.4324	20.6934	20.068	17.0599	26.2374
ENSG00000162636	283.332	259.205	252.606	308.586	278.409	320.414	261.404	266.572	308.633	180.678	160.834	192.947	155.081	133.787	121.218	132.648	125.074	159.013	156.721	99.1605	112.105
ENSG00000134186	1471.65	1399.71	1581.66	1582.69	1517.97	1605.75	1413.99	1454.03	1419.71	1336.41	1520.17	1404.89	1393.44	1510.89	1388.59	1025.6	1234.38	1191.51	1177.32	1210.18	1314.25
ENSG00000143107	3.72805	3.57525	6.69788	1.72877	2.95133	5.52438	0	0	2.20452	0	0	10.0493	5.70149	3.01776	2.95654	1.07844	10.5203	1.08913	0.955619	3.19873	2.38522
ENSG00000116266	684.097	691.81	814.271	894.639	1010.34	970.449	863.31	915.037	896.139	857.97	691.779	863.236	694.442	938.523	789.396	803.438	739.925	691.596	857.19	813.543	824.092
ENSG00000244716	2884.58	2684.12	2639.92	2396.08	2599.14	2287.09	2268.26	2617.26	2210.04	2544.64	3258.34	2718.34	2423.13	3573.03	2683.55	2008.06	2782.02	2958.07	2621.26	2906.58	3103.16
ENSG00000228665	63.3768	52.7349	64.1083	85.5742	60.0103	83.7864	56.4993	73.5372	59.5222	69.647	58.1327	66.3255	69.5582	61.3611	49.2757	37.7454	72.4729	59.9021	62.1152	58.6433	58.4378
ENSG00000273382	32.6204	37.5401	38.2736	37.1686	27.5457	15.6524	19.5864	19.22	20.943	26.2438	21.3153	25.1233	14.8239	18.1065	15.7682	15.0982	8.18242	7.6239	15.2899	12.7949	13.1187
ENSG00000215717	437.114	521.986	426.751	448.616	436.796	402.359	468.568	474.649	418.86	436.051	584.234	458.249	427.612	702.132	502.612	500.396	682.648	628.427	586.75	670.666	630.889
ENSG00000132676	1405.47	1313.9	1237.19	1232.61	1277.92	1271.53	1121.7	1224.23	1257.68	1177.94	1145.21	1131.55	1180.21	1214.14	1061.4	986.773	998.255	1035.76	1072.2	1064.11	1227.19
ENSG00000203761	644.952	609.58	529.133	590.375	494.839	516.529	589.1	501.39	477.28	515.792	507.692	543.668	584.973	465.741	457.278	520.887	563.418	579.416	567.637	616.288	564.103
ENSG00000132718	193.859	132.284	141.612	310.314	253.814	233.865	313.383	331.753	250.214	547.082	577.452	490.407	551.904	661.895	515.423	644.907	633.553	539.118	669.889	550.181	603.459
ENSG00000143622	568.527	699.855	678.4	596.426	656.178	696.072	631.286	738.715	676.789	692.433	690.81	630.092	649.97	720.238	599.192	570.495	683.817	662.19	632.619	628.017	586.763
ENSG00000132680	1225.6	961.741	1222.84	1287.93	1149.05	1183.14	1292.7	1201.67	1168.4	1263.74	1661.63	1596.84	1363.8	1678.88	1400.41	1701.78	2002.36	1884.19	1670.42	1755.03	1740.01
ENSG00000273002	5.59207	13.4072	33.4894	26.7959	33.4484	29.4634	22.5997	34.2617	27.5566	31.2907	16.4709	36.1775	28.5075	27.1598	42.3771	48.5298	44.4189	42.476	52.559	43.7159	69.1712
ENSG00000163479	3059.8	2812.83	2984.39	2993.37	2916.89	2834.93	2965.08	2904.72	2844.94	3072.54	2796.18	2801.75	3134.68	2784.38	2936.83	2121.29	2187.04	2366.68	2395.74	2374.52	2541.45
ENSG00000160803	1314.14	1164.64	1078.36	1152.23	941.473	1016.49	1102.11	996.095	1086.83	975.058	786.729	903.434	957.85	745.386	938.209	808.83	753.952	861.5	895.415	803.946	876.567
ENSG00000116586	329.932	324.454	397.089	480.598	412.202	447.475	344.269	316.712	370.36	397.694	365.267	343.687	444.716	278.64	369.567	355.885	342.493	303.867	330.644	398.774	324.389
ENSG00000260238	0	1.78762	0	2.59316	5.90265	0	3.0133	7.52085	0	10.0938	0.968879	3.0148	1.1403	1.00592	2.95654	1.07844	5.84459	2.17826	3.82247	0	4.77043
ENSG00000242252	3.72805	5.36287	4.7842	1.72877	12.7891	11.0488	5.27327	4.17825	12.1249	3.02813	7.75103	10.0493	6.84179	16.0947	11.8262	2.15688	4.67567	5.44564	5.73371	13.8611	5.96304
ENSG00000198952	2138.04	2040.57	2113.66	2206.78	2004.93	2298.14	2971.86	2572.97	2713.77	2171.17	1866.06	2024.94	2393.49	1710.06	2086.33	2046.88	2080.67	1875.48	2217.99	1948.02	2040.55
ENSG00000163472	27.9604	41.1153	40.1873	68.2865	47.2212	52.4816	61.7726	45.9608	46.295	67.6283	42.6307	65.3206	70.6985	56.3315	66.0294	94.9028	112.216	66.4368	86.9613	68.2395	83.4825
ENSG00000198715	1000.05	1269.21	1295.56	1081.35	1288.75	1613.12	1307.77	1455.7	1499.08	1552.42	1249.85	1454.14	1952.19	1127.64	1385.63	1166.87	960.85	967.146	1069.34	1144.08	1081.7
ENSG00000163468	4379.52	3792.44	3560.4	4098.92	3473.71	3356.98	3391.47	2893.86	3052.16	2395.25	1918.38	2091.26	2551.99	1742.25	1976.94	1680.21	1773.25	1634.78	1976.22	1790.22	1853.31
ENSG00000254726	128.618	134.966	90.8998	125.336	100.345	113.25	128.065	106.963	130.067	158.472	146.301	127.626	149.379	152.9	160.639	121.864	143.777	132.874	136.653	97.028	108.527
ENSG00000225506	8.38811	1.78762	0.95684	14.6946	9.83776	9.2073	3.76662	7.52085	9.92036	0	33.9107	31.1529	10.2627	40.2368	21.6813	14.0197	10.5203	32.6738	21.0236	26.656	15.5039
ENSG00000224805	1.86402	5.36287	6.69788	1.72877	0	5.52438	3.76662	2.50695	2.20452	0	6.78215	3.0148	7.98209	16.0947	11.8262	3.23532	5.84459	4.35651	6.68933	1.06624	3.57782
ENSG00000162366	105.317	224.347	164.577	142.624	400.397	205.323	244.077	396.934	313.043	2426.54	4523.69	2737.43	1956.75	3644.45	2799.84	5627.3	5939.27	5700.5	4168.41	4866.33	5224.81
ENSG00000237424	62.4448	50.9473	35.4031	65.6933	48.205	60.7682	59.5126	42.6182	44.0905	76.7126	65.8837	67.3304	61.5761	48.2841	60.1163	149.903	182.351	155.745	129.009	136.479	120.453
ENSG00000143061	443.638	787.448	806.616	697.559	1273.99	1021.09	966.515	1367.96	1140.84	1936.99	2388.29	1632.01	1530.28	1517.93	1379.72	1961.68	1755.71	1549.83	1568.17	1492.74	1326.18
ENSG00000179172	18.6402	10.7257	12.4389	13.8302	17.708	11.9695	12.0532	20.0556	19.8407	5.04688	3.87551	9.04439	1.1403	10.0592	10.8406	3.23532	8.18242	23.9608	13.3787	15.9936	4.77043
ENSG00000135821	516.335	880.405	1000.86	518.631	823.42	897.711	693.812	747.907	902.753	693.442	1959.07	1564.68	868.907	2552.02	1786.74	1630.6	2792.54	2782.72	1609.26	2719.98	2574.84
ENSG00000168275	184.538	153.736	221.03	195.351	185.934	201.64	206.411	183.843	234.782	152.416	124.016	118.582	142.537	118.698	98.5513	136.962	75.9796	98.0215	114.674	107.69	87.0604
ENSG00000153207	1932.06	1813.54	1950.04	1464.27	1469.76	1347.95	1392.9	1476.59	1546.47	1399	1345.77	1317.47	1272.57	1491.78	1217.11	1352.36	1388.67	1459.43	1429.61	1477.81	1363.15
ENSG00000156869	55.9207	51.8411	52.6262	73.4728	73.7832	80.1035	70.8125	95.2642	67.238	59.5532	62.0082	51.2515	26.2269	46.2723	28.5799	45.2945	22.2094	35.9412	20.068	26.656	25.0448
ENSG00000151418	0	0	0	0	0	1.84146	0.753324	1.6713	0	0	4.84439	2.00986	1.1403	13.077	3.94205	4.31376	0	10.8913	9.55619	18.1261	19.0817
ENSG00000116678	152.85	139.435	139.699	230.791	208.56	136.268	319.41	234.818	223.759	163.519	321.668	279.371	147.098	508.995	283.828	421.67	580.952	637.14	456.786	494.736	521.17
ENSG00000185630	16.7762	9.83193	36.3599	24.2028	16.7242	12.8902	14.3132	16.713	11.0226	23.2157	94.9501	69.3403	20.5254	99.586	47.3046	58.2358	106.371	121.982	42.0472	73.5707	40.5487
ENSG00000159352	1866.82	1872.54	1872.54	1873.12	1709.8	1978.65	1947.34	1890.24	1775.74	1451.48	1370.96	1449.11	1656.85	1408.29	1514.73	1357.76	1464.65	1286.26	1433.43	1426.63	1464.52
ENSG00000158710	11326.7	10441.5	9922.44	11571.5	9926.3	10849	9545.37	8346.48	8770.7	8231.47	7331.5	7822.39	8253.48	6289.01	7199.17	7079.96	8065.53	7378.84	6787.76	7028.67	6942.17
ENSG00000162734	9876.53	9144.59	8084.34	10021.7	8927.76	10278.1	9588.31	8565.42	10001.9	7181.72	4634.15	5779.36	7863.5	3933.14	5678.53	5830.05	4896.59	4666.91	6535.48	5208.59	5524.16
ENSG00000049239	3287.21	3542.18	3617.81	2469.55	2518.47	2778.76	2348.87	2302.22	2476.78	3110.9	4399.68	4457.88	3174.59	4552.79	4507.74	3099.44	4022.24	3877.3	3199.41	3743.58	3477.64
ENSG00000186564	0.932012	3.57525	13.3958	8.64385	9.83776	5.52438	4.51995	6.6852	2.20452	1.00938	7.75103	3.0148	10.2627	15.0888	3.94205	5.3922	12.8581	1.08913	7.64495	7.46369	5.96304
ENSG00000244038	3986.22	4107.06	3764.21	4201.78	4152.52	4408.45	4269.84	3694.41	4044.2	4622.95	4115.8	4346.33	4773.29	3510.66	4344.14	4047.39	3317.39	3446	3326.51	3204.06	3242.7
ENSG00000158747	1039.19	890.236	663.09	786.591	726.026	701.596	876.87	716.152	753.948	914.495	664.651	739.63	939.606	508.995	724.352	805.595	697.844	585.951	683.267	558.711	546.214
ENSG00000126091	156.578	105.47	115.778	152.996	169.209	148.237	171.005	190.528	134.476	149.388	170.523	206.011	194.991	167.989	197.103	255.59	286.385	261.391	224.57	293.217	279.07
ENSG00000171163	240.459	173.399	264.088	450.345	332.516	396.834	472.334	361.837	401.224	446.145	549.354	552.712	546.203	479.823	534.148	554.318	659.269	569.614	554.259	606.692	663.09
ENSG00000172456	128.618	131.39	76.5472	166.826	183.966	211.768	126.558	183.843	202.816	178.66	136.612	215.055	181.307	164.971	193.161	165.001	144.946	147.032	195.902	178.062	195.588
ENSG00000162946	83.8811	84.9121	104.296	115.828	101.329	104.042	124.299	101.114	154.317	138.285	127.892	155.764	116.31	138.817	152.755	95.9812	132.088	107.824	97.4731	77.8357	128.802
ENSG00000160087	975.817	951.909	738.681	853.148	746.686	754.998	966.515	843.171	816.777	633.889	697.593	615.018	880.31	723.256	683.946	656.77	620.695	625.16	899.237	743.171	721.528
ENSG00000157870	807.122	685.554	557.838	605.07	518.45	613.206	596.633	458.772	543.415	408.798	301.321	339.667	486.907	257.515	338.031	447.553	308.594	274.46	398.493	313.475	331.545
ENSG00000179085	57.7847	89.3812	59.3241	63.9645	68.8643	88.3901	77.5924	65.1807	89.2833	126.172	150.176	89.4389	127.713	88.5209	97.5658	119.707	108.709	89.3085	100.34	120.485	133.572
ENSG00000116685	853.723	882.192	747.292	771.032	740.783	766.968	805.304	803.06	789.22	927.617	921.403	924.537	1159.68	903.316	1207.25	993.244	911.755	945.363	882.992	1036.39	907.574
ENSG00000083444	2487.54	2517.87	2137.58	3709.08	3511.1	4051.21	3945.91	3431.18	3945	6346.96	6758.9	7709.84	7343.52	6658.18	8363.06	11387.3	10284.1	8889.46	7705.15	7845.41	7595.72
ENSG00000116691	337.388	269.931	259.304	212.639	221.35	258.725	258.39	237.325	241.395	203.894	135.643	168.829	271.391	127.752	146.841	194.119	165.986	160.102	205.458	168.466	196.78
ENSG00000162521	2726.14	2772.6	2903.05	2617.36	2777.2	2671.04	2830.99	3047.62	2912.18	2771.75	2859.16	2776.63	2740.14	3147.52	2928.95	2662.67	2951.52	2863.32	2800.92	2646.41	2706.03
ENSG00000162520	602.08	528.243	489.902	771.032	617.811	694.23	656.899	530.638	604.04	677.292	480.564	516.535	721.809	456.687	491.771	555.397	427.824	436.74	565.726	374.251	375.671
ENSG00000162522	1724.22	1507.86	1228.58	1487.61	1364.5	1465.8	1577.46	1245.12	1344.76	1641.25	1369.99	1444.09	1745.8	1213.14	1647.78	2065.21	1845.72	1843.89	1885.44	1881.92	2026.24
ENSG00000116497	482.782	473.72	568.363	729.541	686.675	717.248	680.252	643.451	741.823	885.224	955.314	922.527	838.119	883.197	944.122	895.106	957.343	1086.95	1013.91	919.101	1017.29
ENSG00000160097	0.932012	3.57525	2.87052	1.72877	0	0	4.51995	3.3426	3.30679	12.1125	9.68879	5.02466	5.70149	2.01184	5.91308	14.0197	4.67567	5.44564	4.77809	7.46369	10.7335
ENSG00000121905	0	0	0.95684	0	0	0.92073	0	1.6713	4.40905	4.03751	1.93776	0	6.84179	0	5.91308	7.54908	5.84459	0	0	0	0
ENSG00000121900	318.748	325.347	258.347	445.159	445.65	485.225	451.995	407.797	519.166	558.185	303.259	459.254	665.934	274.616	421.8	559.711	363.533	367.036	497.877	454.219	440.072
ENSG00000143222	986.069	849.121	894.646	927.486	776.199	874.693	871.596	925.901	852.049	961.936	747.974	860.222	800.489	689.055	774.613	568.338	668.621	718.825	667.022	673.865	800.24
ENSG00000143224	213.431	218.984	237.296	221.283	238.074	209.926	188.331	188.021	193.998	307.86	346.859	258.267	332.967	296.746	274.958	310.591	310.932	284.262	305.798	351.86	386.405
ENSG00000158850	550.819	524.667	535.831	469.361	493.855	509.164	537.12	441.223	478.382	494.595	436.964	497.441	564.448	381.243	584.409	376.376	558.742	492.286	483.543	451.02	483.006
ENSG00000158869	7.4561	2.68144	8.61156	3.45754	6.88643	11.9695	11.2999	15.8774	14.3294	16.15	4.84439	9.04439	17.1045	3.01776	11.8262	3.23532	4.67567	11.9804	9.55619	8.52994	10.7335
ENSG00000158882	315.952	340.542	280.354	287.84	302.019	262.408	363.856	289.971	290.997	201.875	167.616	163.804	250.866	129.764	171.479	205.982	120.398	148.121	225.526	145.009	172.928
ENSG00000283696	2.79604	14.301	3.82736	6.91508	3.9351	4.60365	6.02659	8.3565	3.30679	0	2.90664	4.01973	10.2627	2.01184	2.95654	5.3922	10.5203	4.35651	0.955619	4.26497	8.34825
ENSG00000288093	1.86402	2.68144	10.5252	1.72877	2.95133	1.84146	2.25997	1.6713	3.30679	5.04688	0.968879	1.00493	2.2806	4.02368	1.97103	5.3922	0	0	2.86686	0	3.57782
ENSG00000215840	4.66006	3.57525	9.5684	5.18631	10.8215	4.60365	5.27327	5.0139	2.20452	5.04688	7.75103	7.03452	1.1403	6.03552	0.985513	4.31376	3.50675	2.17826	0.955619	9.59618	3.57782
ENSG00000188092	562.003	550.588	435.362	476.276	439.748	368.292	437.681	423.675	433.189	383.563	457.311	345.697	364.895	448.64	379.423	445.396	465.229	447.632	421.428	435.027	388.79
ENSG00000215859	5.59207	3.57525	11.4821	6.0507	1.96755	3.68292	13.5598	4.17825	7.71584	0	1.93776	3.0148	10.2627	3.01776	3.94205	1.07844	0	0	5.73371	0	0
ENSG00000274372	0.932012	0	1.91368	3.45754	0	0	1.50665	0.83565	1.10226	1.00938	1.93776	1.00493	3.42089	5.0296	2.95654	5.3922	11.6892	4.35651	1.91124	4.26497	2.38522
ENSG00000206585	124.89	60.7792	68.8925	241.164	72.7994	186.908	41.4328	125.348	196.203	105.985	236.406	132.651	143.678	174.024	136.986	188.727	112.216	128.517	138.565	1659.07	209.899
ENSG00000229828	7.4561	22.3453	18.18	12.1014	30.497	23.939	36.1596	55.9886	44.0905	45.422	22.2842	48.2367	34.2089	53.3137	43.3626	35.5885	28.054	33.763	26.7573	37.3185	21.4669
ENSG00000198658	112.773	135.859	81.3314	112.37	75.7507	104.963	91.1522	94.4285	85.9765	57.5345	70.7281	118.582	116.31	65.3848	73.9135	89.5106	95.8512	100.2	85.05	59.7096	67.9786
ENSG00000284928	6.52408	8.04431	0.95684	4.32193	2.95133	6.44511	9.79322	5.0139	6.61357	0	1.93776	1.00493	4.56119	3.01776	1.97103	2.15688	0	2.17826	0	0	1.19261
ENSG00000116688	2599.38	2380.22	2265.8	1894.73	1761.94	1916.96	1821.54	1667.12	1822.04	1783.57	1412.62	1495.34	1680.8	1266.45	1540.36	1756.78	1449.46	1473.59	1746.87	1540.72	1586.17
ENSG00000259943	62.4448	73.2926	59.3241	50.9987	64.9292	49.7194	36.1596	36.7686	41.886	35.3282	70.7281	35.1726	50.1731	35.2072	31.5364	52.8436	52.6013	46.8325	45.8697	34.1197	51.2821
ENSG00000084073	1081.13	874.148	1052.52	958.603	823.42	814.846	929.602	904.174	875.196	668.207	585.203	606.979	712.686	565.327	592.293	496.083	376.391	443.275	538.969	455.285	519.977
ENSG00000049089	31.6884	23.2391	99.5114	17.2877	20.6593	67.2133	57.2527	55.1529	57.3176	36.3376	85.2613	52.2564	68.4179	53.3137	77.8555	101.373	52.6013	71.8825	65.9377	84.2331	70.3638
ENSG00000227311	12.1162	31.2834	24.8779	19.8809	17.708	18.4146	12.8065	15.0417	31.9656	11.1031	18.4087	30.148	27.3672	10.0592	20.6958	25.8826	16.3648	17.4261	14.3343	24.5236	20.2743
ENSG00000187801	58.7168	37.5401	53.5831	57.0494	40.3348	49.7194	36.1596	37.6043	42.9882	31.2907	18.4087	27.1332	37.6298	33.1953	27.5944	33.4317	18.7027	32.6738	21.0236	22.3911	23.8522
ENSG00000260920	48.4646	52.7349	41.1441	48.4056	52.1401	31.3048	39.9262	23.3982	29.7611	22.2063	16.4709	31.1529	36.4895	15.0888	18.7248	25.8826	16.3648	34.8521	20.068	14.9274	22.6595
ENSG00000158887	12.1162	14.301	9.5684	17.2877	13.7729	15.6524	12.8065	13.3704	4.40905	5.04688	2.90664	3.0148	4.56119	0	6.89859	5.3922	2.33783	4.35651	0	1.06624	2.38522
ENSG00000228172	3.72805	16.0886	13.3958	11.237	4.91888	19.3353	6.02659	5.0139	5.51131	5.04688	22.2842	11.0542	6.84179	22.1302	21.6813	7.54908	12.8581	17.4261	9.55619	14.9274	19.0817
ENSG00000117640	599.284	582.765	604.723	577.409	647.324	626.096	710.385	747.907	720.88	657.104	848.738	773.797	800.489	844.972	910.614	709.614	842.789	736.251	822.788	785.82	809.781
ENSG00000127423	163.102	149.267	103.339	51.8631	51.1563	38.6706	48.2128	39.2756	30.8633	15.1407	2.90664	25.1233	22.806	7.04143	16.7537	38.8239	25.7162	26.1391	36.3135	19.1924	26.2374
ENSG00000182749	252.575	252.055	247.822	344.89	336.451	332.383	408.302	319.218	382.485	374.479	373.987	336.652	452.698	408.403	412.93	437.847	472.243	437.83	500.744	425.431	436.494
ENSG00000117632	5744.92	4808.71	4698.09	4762.76	3954.78	3912.18	4296.21	3660.15	3822.65	2597.13	1862.18	2151.56	2385.5	1674.86	2002.56	2188.16	1575.7	1643.49	2024	1371.19	1460.94
ENSG00000187147	1084.86	1205.75	1018.08	798.692	861.787	868.248	992.128	958.491	994.241	1015.43	1020.23	1008.95	1065.04	1027.04	1040.7	972.753	958.512	1056.45	1107.56	1187.79	1059.04
ENSG00000126106	126.754	123.346	128.217	121.014	126.907	127.061	130.325	136.211	132.271	105.985	95.919	105.518	158.501	92.5446	99.5368	105.687	95.8512	75.1498	119.452	109.823	108.527
ENSG00000198520	7.4561	8.04431	13.3958	18.1521	26.5619	14.7317	19.5864	24.2339	13.2271	18.1688	49.4128	29.143	29.6478	67.3966	30.5509	37.7454	31.5608	32.6738	20.068	47.9809	45.3191
ENSG00000142945	2486.61	2116.55	1839.05	1024.3	888.349	793.669	914.536	773.812	783.709	268.494	144.363	222.09	241.743	147.87	227.654	497.161	259.5	320.204	413.783	184.46	269.529
ENSG00000142937	8500.88	8420.6	8642.18	8743.26	8091.55	8507.54	8186.38	7962.91	7513.02	8074.01	9125.87	8678.59	8514.61	9036.17	8390.66	5374.95	7525.49	8522.43	7408.91	8527.8	8956.48
ENSG00000234093	30.7564	22.3453	15.3094	11.237	45.2537	36.8292	15.0665	20.0556	23.1475	24.225	20.3464	29.143	34.2089	26.1539	26.6089	28.0395	18.7027	34.8521	19.1124	30.921	41.7413
ENSG00000142959	2.79604	16.0886	14.3526	2.59316	4.91888	7.36584	2.25997	9.19216	7.71584	16.15	16.4709	17.0838	27.3672	34.2013	32.5219	6.47064	2.33783	9.80215	12.423	10.6624	10.7335
ENSG00000173846	239.527	314.622	227.728	624.951	568.622	491.67	638.066	604.175	627.187	613.701	453.435	578.841	608.919	431.539	661.279	711.771	652.256	790.707	720.536	700.521	714.372
ENSG00000117425	13.0482	26.8144	19.1368	18.1521	8.85398	17.4939	18.8331	20.8913	19.8407	21.1969	21.3153	19.0937	26.2269	18.1065	16.7537	28.0395	32.7297	20.6934	12.423	20.2586	10.7335
ENSG00000226499	164.966	109.045	60.2809	77.7947	118.053	81.0242	71.5658	76.0442	85.9765	118.097	64.9149	103.508	57.0149	45.2664	110.377	88.4321	58.4459	94.7542	77.4051	56.5108	93.0234
ENSG00000070785	502.354	393.277	356.901	418.363	356.127	359.085	372.142	297.492	329.576	268.494	214.122	262.287	249.725	213.255	243.422	250.198	218.588	185.152	242.727	249.501	223.018
ENSG00000126107	1025.21	958.166	972.15	1280.15	1315.31	1266.92	1166.15	1094.7	1087.93	1107.29	922.372	914.488	1006.88	730.297	866.266	832.556	793.695	752.588	694.735	753.833	794.277
ENSG00000126088	1482.83	1493.56	1242.94	1274.97	1241.52	1320.33	1038.08	1020.33	1059.27	1133.53	926.248	977.799	1122.05	690.061	851.483	719.32	713.039	682.883	828.521	711.183	846.751
ENSG00000162408	529.383	452.269	467.895	497.886	457.456	418.932	439.941	477.992	466.257	390.629	294.539	381.874	331.827	302.782	308.466	300.885	258.331	270.104	357.401	348.661	269.529
ENSG00000204859	205.975	160.886	147.353	225.605	206.593	227.42	217.711	181.336	198.407	266.475	240.282	254.248	304.46	225.326	292.697	292.257	299.243	245.054	268.529	237.772	270.722
ENSG00000171488	685.961	606.004	632.472	567.037	506.644	536.785	440.695	412.811	464.053	459.266	323.605	429.106	360.334	250.474	360.698	379.611	231.446	367.036	374.602	318.806	398.331
ENSG00000237200	9.32012	11.6196	3.82736	4.32193	10.8215	2.76219	0.753324	8.3565	2.20452	9.08439	2.90664	8.03945	2.2806	5.0296	0.985513	6.47064	7.0135	4.35651	6.68933	7.46369	3.57782
ENSG00000273058	37.2805	27.7082	7.65472	10.3726	13.7729	3.68292	9.03989	2.50695	6.61357	8.07501	8.71991	5.02466	4.56119	3.01776	0.985513	16.1766	11.6892	3.26738	11.4674	7.46369	5.96304
ENSG00000230325	2.79604	7.15049	5.74104	0	7.8702	5.52438	0.753324	0	4.40905	5.04688	0	2.00986	4.56119	2.01184	2.95654	0	11.6892	4.35651	0	2.13248	0
ENSG00000119285	1573.24	1505.18	1650.55	1311.27	1189.38	1292.7	1055.41	1194.14	1209.18	886.233	820.64	867.256	842.68	989.825	861.339	801.281	883.701	910.511	921.216	845.53	915.923
ENSG00000237991	215.295	176.081	161.706	146.946	190.852	171.256	137.858	127.855	146.601	127.181	134.674	138.681	122.012	93.5505	119.247	93.8243	90.0066	140.498	107.985	121.552	122.839
ENSG00000117758	781.958	757.059	898.473	801.285	851.95	913.364	914.536	889.132	918.185	951.842	765.414	767.768	773.122	771.54	630.728	825.007	825.256	762.39	988.11	821.006	865.833
ENSG00000117751	1112.82	953.697	847.761	691.508	737.832	633.462	742.778	672.699	696.63	577.364	604.58	525.579	612.34	555.267	546.96	488.534	508.479	486.84	496.922	483.008	498.51
ENSG00000130775	17.7082	21.4515	21.0505	12.9658	48.205	34.067	27.1197	44.2895	34.1701	71.6658	154.052	95.4685	107.188	196.154	112.349	167.158	177.675	169.904	107.985	155.671	131.187
ENSG00000117748	996.321	986.768	1069.75	803.014	736.848	678.578	720.931	662.671	768.277	664.17	770.258	820.024	668.215	729.291	731.251	805.595	722.391	845.163	803.675	745.303	865.833
ENSG00000207005	124.89	61.673	68.8925	241.164	72.7994	186.908	41.4328	125.348	198.407	108.003	236.406	132.651	143.678	174.024	136.001	188.727	112.216	127.428	139.52	1659.07	209.899
ENSG00000117122	176.15	178.762	216.246	274.01	243.976	246.756	274.963	214.762	265.645	439.079	469.906	475.333	564.448	397.338	501.626	647.064	542.378	524.96	523.679	601.36	463.924
ENSG00000159363	928.284	814.262	664.047	1102.09	866.706	952.955	989.868	777.155	874.094	807.501	539.665	711.492	1031.97	497.93	797.28	808.83	651.087	728.627	863.879	697.322	793.084
ENSG00000117118	1409.2	1235.25	1235.28	1114.19	1147.08	1115.92	986.855	1014.48	992.036	855.952	737.317	759.728	828.997	729.291	721.396	730.104	793.695	725.359	817.054	811.41	719.142
ENSG00000117115	0	2.68144	0	1.72877	2.95133	2.76219	0.753324	1.6713	2.20452	8.07501	3.87551	8.03945	14.8239	6.03552	9.85513	50.6867	23.3783	42.476	62.1152	70.372	90.6382
ENSG00000204362	255.371	166.249	208.591	432.193	375.802	357.243	324.683	359.33	327.372	434.032	338.139	521.56	509.713	407.397	557.8	461.573	457.047	472.682	628.797	574.704	692.905
ENSG00000142623	177.082	180.55	186.584	172.877	95.4262	80.1035	137.105	55.9886	36.3747	62.5814	62.0082	82.4044	66.1373	108.639	69.9714	166.08	194.04	227.628	215.014	274.024	323.197
ENSG00000142619	6.52408	2.68144	9.5684	19.0165	46.2375	33.1463	25.613	20.8913	13.2271	15.1407	3.87551	26.1282	11.403	3.01776	14.7827	22.6473	17.5338	25.0499	20.068	13.8611	9.54086
ENSG00000282057	95.0652	54.5225	60.2809	52.7275	44.2699	21.1768	45.9528	50.9747	31.9656	49.4595	36.8174	39.1923	33.0686	59.3492	44.3481	75.4908	70.135	67.5259	51.6034	66.107	87.0604
ENSG00000142871	9166.34	4546.82	3356.6	4175.85	1766.86	1785.29	2696.9	1242.61	1404.28	4301.96	3069.41	3766.48	4402.69	3759.12	4468.32	4595.23	5137.39	5416.23	5159.38	6746.11	6646.4
ENSG00000276997	70.8329	105.47	80.3746	79.5235	103.296	69.9755	79.0991	84.4007	83.7719	136.266	108.514	132.651	92.3642	98.5801	137.972	83.0399	158.973	111.091	117.541	93.8293	125.224
ENSG00000267305	1.86402	8.93812	2.87052	1.72877	5.90265	10.128	2.25997	0.83565	1.10226	13.1219	3.87551	0	1.1403	5.0296	2.95654	7.54908	15.1959	8.71303	4.77809	10.6624	3.57782
ENSG00000143512	20.5043	30.3896	17.2231	43.2193	59.0265	61.6889	43.6928	61.0025	70.5448	23.2157	29.0664	52.2564	18.2448	30.1776	33.5074	45.2945	64.2904	49.0108	43.0028	38.3847	27.43
ENSG00000143498	66.1729	95.6379	116.735	114.099	102.313	93.9144	82.8657	100.278	104.715	105.985	88.1679	100.493	62.7164	65.3848	65.0439	90.589	71.3039	76.239	113.719	92.7631	97.7938
ENSG00000225265	0.932012	12.5134	1.91368	2.59316	5.90265	5.52438	3.76662	5.0139	1.10226	7.06564	4.84439	2.00986	1.1403	3.01776	9.85513	3.23532	7.0135	2.17826	5.73371	1.06624	5.96304
ENSG00000154305	1452.07	1430.1	1662.03	1649.25	1787.52	1724.53	1756	2048.18	2165.95	1941.03	2148	2035.99	1932.81	2585.21	2125.75	1593.94	1975.47	1871.12	1903.59	2021.59	2052.48
ENSG00000272750	36.3485	42.0091	37.3168	16.4233	49.1888	22.0975	19.5864	25.0695	13.2271	26.2438	46.5062	20.0986	34.2089	24.1421	17.7392	18.3335	37.4054	39.2086	38.2247	27.7223	14.3113
ENSG00000186063	2665.55	2592.05	2661.93	2436.7	2480.1	2218.96	2219.29	2387.45	2189.09	2008.66	1585.09	1855.1	1822.2	1920.3	1766.04	1664.03	1523.1	1751.32	2061.27	1614.29	1924.87
ENSG00000162819	821.103	809.793	848.717	818.573	935.571	836.023	797.771	864.063	866.378	786.305	725.69	727.571	801.63	761.481	680.99	535.985	626.54	648.031	614.463	586.433	596.304
ENSG00000187554	19.5723	14.301	10.5252	28.5247	31.4808	10.128	13.5598	30.9191	23.1475	51.4782	80.4169	54.2663	57.0149	69.4084	36.464	62.5495	59.6148	23.9608	25.8017	44.7822	34.5856
ENSG00000164010	449.23	538.968	579.845	406.261	450.569	360.926	375.909	396.098	371.462	405.77	431.151	422.071	367.176	488.877	381.394	249.12	342.493	331.095	305.798	363.589	319.619
ENSG00000164011	100.657	95.6379	116.735	149.539	154.453	158.366	138.612	106.963	148.805	180.678	177.305	182.898	153.94	143.846	193.161	171.472	150.79	148.121	194.946	185.526	171.735
ENSG00000154309	325.272	246.692	297.577	276.603	214.463	287.268	327.696	282.45	335.088	229.129	249.002	266.307	264.549	278.64	213.856	207.061	198.716	218.915	225.526	179.129	207.514
ENSG00000260941	1.86402	3.57525	3.82736	3.45754	6.88643	12.8902	5.27327	1.6713	4.40905	5.04688	24.222	27.1332	7.98209	27.1598	42.3771	30.1963	42.081	47.9216	30.5798	41.5834	72.7491
ENSG00000198857	2.79604	3.57525	0.95684	5.18631	4.91888	6.44511	9.03989	10.0278	5.51131	9.08439	1.93776	3.0148	4.56119	0	5.91308	30.1963	16.3648	6.53477	20.068	13.8611	9.54086
ENSG00000143067	663.593	842.864	817.142	713.118	801.777	951.114	808.317	1157.38	1117.69	805.483	626.864	861.226	956.71	840.949	925.397	643.829	757.458	629.516	878.213	771.959	802.625
ENSG00000092621	877.955	1211.11	1112.81	751.151	796.858	892.187	976.308	670.192	927.003	875.13	609.425	955.69	793.648	506.983	1102.79	959.812	1168.92	1240.52	884.903	1155.81	1112.7
ENSG00000137970	6044.1	5743.63	5404.23	5821.64	6087.6	5247.24	4947.83	5555.4	5050.57	5481.93	6589.34	5860.76	4709.43	7033.39	5498.18	3431.6	4993.61	5951	4941.5	5222.45	6387.61
ENSG00000130764	634.7	642.651	543.485	654.34	636.503	614.127	611.699	532.309	542.313	499.642	487.346	524.574	581.552	425.504	529.221	490.69	530.688	484.662	527.501	506.465	573.644
ENSG00000284770	41.9405	50.0535	46.8852	51.8631	41.3186	32.2255	50.4727	46.7964	38.5792	50.4688	65.8837	53.2614	60.4358	67.3966	52.2322	47.4514	45.5878	49.0108	48.7365	52.2459	50.0895
ENSG00000198837	1065.29	1222.73	991.287	1013.06	1054.61	1144.47	1119.44	930.915	1083.52	1116.37	1096.77	1170.75	1261.17	1059.23	1259.49	1341.58	1431.92	1243.78	1199.3	1171.8	1200.96
ENSG00000160741	1140.78	1195.03	1018.08	819.437	850.966	1010.96	955.969	951.806	1025.1	985.152	997.945	1048.14	1318.18	1011.95	1189.51	1315.7	1251.91	1298.24	1215.55	1306.15	1140.13
ENSG00000282386	26.0963	29.4958	22.0073	20.7453	13.7729	14.7317	18.8331	19.22	14.3294	33.3094	27.1286	9.04439	12.5433	22.1302	23.6523	19.4119	19.8716	21.7826	28.6686	37.3185	23.8522
ENSG00000273026	23.3003	14.301	10.5252	9.50824	9.83776	5.52438	6.77992	8.3565	8.8181	25.2344	14.5332	4.01973	13.6836	7.04143	13.7972	6.47064	19.8716	17.4261	3.82247	14.9274	5.96304
ENSG00000143578	140.734	116.196	99.5114	177.199	142.647	129.823	161.211	123.676	142.192	93.872	169.554	157.774	124.293	195.148	165.566	171.472	184.689	215.647	154.81	196.189	153.846
ENSG00000143543	158.442	106.364	94.7272	156.454	119.037	172.176	159.705	164.623	191.794	145.35	166.647	126.621	196.131	231.361	190.204	147.746	170.662	187.33	159.588	183.394	192.01
ENSG00000285641	5.59207	7.15049	7.65472	12.1014	6.88643	6.44511	9.79322	13.3704	7.71584	18.1688	17.4398	13.0641	21.6657	22.1302	19.7103	21.5688	17.5338	10.8913	6.68933	12.7949	25.0448
ENSG00000272654	0.932012	4.46906	2.87052	2.59316	8.85398	3.68292	0.753324	5.84955	3.30679	4.03751	11.6265	4.01973	5.70149	9.05327	2.95654	5.3922	8.18242	8.71303	3.82247	19.1924	4.77043
ENSG00000143545	850.927	883.086	1072.62	855.742	994.597	1091.06	895.703	1122.28	1194.85	1265.76	1426.19	1323.5	1634.05	1541.07	1428.99	916.674	1106.96	1174.08	1165.85	1285.89	1160.41
ENSG00000177954	7183.02	7422.21	7212.66	6947.93	7652.79	7216.68	6987.08	7879.35	7573.65	7962.97	8507.72	8661.51	7742.62	9831.85	8841.04	5861.32	8070.2	8208.76	7407.95	8324.15	8663.1
ENSG00000162642	329.932	316.409	250.692	240.299	268.571	239.39	253.87	260.723	246.907	326.029	388.52	335.647	304.46	372.19	292.697	314.905	410.29	448.721	332.555	364.655	399.524
ENSG00000142867	488.374	465.676	456.413	651.747	517.466	544.151	521.3	554.036	496.018	483.492	419.524	471.313	442.436	437.575	398.147	486.377	444.189	419.314	481.632	392.377	437.687
ENSG00000223653	12.1162	7.15049	1.91368	6.91508	11.8053	9.2073	12.0532	3.3426	7.71584	18.1688	8.71991	19.0937	18.2448	18.1065	8.86962	15.0982	7.0135	6.53477	12.423	7.46369	13.1187
ENSG00000117394	3473.61	3104.21	2505.01	2789.37	2491.9	2484.13	2360.17	1957.93	1601.59	3065.48	2156.72	3086.15	3097.05	1968.58	3056.08	3248.26	2661.62	2274.1	2371.85	1872.32	1936.79
ENSG00000116198	601.148	614.942	532.96	657.797	669.951	635.303	622.246	598.326	634.903	552.129	543.541	528.594	482.346	581.421	560.757	558.632	562.249	532.584	593.439	691.991	584.378
ENSG00000169598	112.773	94.744	104.296	89.8961	86.5723	81.0242	99.4388	98.6068	93.6923	76.7126	97.8567	82.4044	60.4358	48.2841	50.2612	53.922	85.331	67.5259	67.8489	59.7096	33.393
ENSG00000162836	262.827	264.568	351.16	317.229	247.911	280.823	235.791	224.79	254.623	361.357	617.176	501.461	320.424	706.155	503.597	470.2	695.506	765.657	524.635	679.196	632.082
ENSG00000116667	211.567	268.144	199.023	202.266	187.901	239.39	232.024	261.559	313.043	281.616	320.699	332.632	249.725	370.178	318.321	334.317	331.972	315.847	350.712	301.746	296.959
ENSG00000261326	148.19	138.541	221.987	225.605	227.252	166.652	202.644	230.64	199.51	197.838	285.819	285.401	182.448	336.983	295.654	349.415	365.871	443.275	322.043	381.715	472.273
ENSG00000125945	310.36	370.932	434.406	427.006	470.245	426.298	385.702	391.084	389.099	298.776	466.999	358.761	283.934	391.303	296.639	327.846	433.668	340.897	271.396	341.197	242.099
ENSG00000204219	54.0567	65.2483	78.4609	219.554	321.695	265.17	235.037	264.901	257.929	209.95	254.815	281.381	256.567	305.799	306.495	456.18	326.128	438.919	379.381	343.33	310.078
ENSG00000162885	631.904	629.243	587.5	669.899	654.211	592.029	594.373	588.298	641.517	570.298	574.545	593.915	527.958	631.717	478.959	593.142	540.04	602.288	592.483	590.698	593.919
ENSG00000173110	3.72805	7.15049	3.82736	5.18631	7.8702	5.52438	5.27327	12.5348	6.61357	9.08439	0	6.02959	0	6.03552	10.8406	14.0197	3.50675	15.2478	3.82247	5.33121	5.96304
ENSG00000143226	9.32012	0.893812	4.7842	3.45754	2.95133	4.60365	6.02659	4.17825	3.30679	0	0.968879	7.03452	0	0	0	1.07844	0	0	0.955619	0	0
ENSG00000237415	32.6204	44.6906	37.3168	44.948	45.2537	40.5121	35.4062	29.2478	51.8063	39.3657	52.3194	37.1825	29.6478	53.3137	46.3191	44.2161	30.3918	44.6543	49.6922	56.5108	38.1634
ENSG00000225855	41.9405	31.2834	74.6336	76.9303	103.296	60.7682	65.5392	79.3868	82.6697	92.8627	83.3236	81.3995	69.5582	64.3788	98.5513	105.687	56.108	80.5955	72.627	92.7631	78.7121
ENSG00000237872	0.932012	5.36287	3.82736	4.32193	6.88643	1.84146	4.51995	5.0139	2.20452	0	7.75103	5.02466	2.2806	3.01776	2.95654	6.47064	3.50675	4.35651	0	2.13248	0
ENSG00000125459	883.547	861.634	769.3	809.065	698.481	720.931	790.991	761.278	730.8	738.864	650.118	711.492	758.298	631.717	609.047	703.143	703.688	730.805	712.891	807.145	801.432
ENSG00000287839	78.289	58.9916	104.296	124.472	115.102	113.25	137.858	167.13	106.919	126.172	103.67	121.597	104.907	61.3611	68.9859	159.609	88.8377	93.665	107.985	72.5045	112.105
ENSG00000160752	2134.31	2059.34	2183.51	1826.45	1831.79	1906.83	1516.44	1605.28	1631.35	1497.92	1350.62	1523.48	1557.65	1231.25	1354.1	1268.25	1201.65	1174.08	1193.57	1200.59	1284.44
ENSG00000121957	1564.85	1268.32	1392.2	1020.84	870.641	901.394	980.828	867.405	908.264	578.373	417.587	554.722	530.239	471.776	509.51	716.084	704.857	631.694	780.74	629.083	720.335
ENSG00000225721	10.2521	11.6196	8.61156	4.32193	1.96755	11.0488	8.28657	11.6991	6.61357	9.08439	10.6577	3.0148	7.98209	19.1125	1.97103	5.3922	5.84459	4.35651	15.2899	9.59618	5.96304
ENSG00000206737	124.89	61.673	68.8925	241.164	72.7994	186.908	41.4328	125.348	196.203	108.003	236.406	132.651	143.678	174.024	136.986	187.649	112.216	127.428	139.52	1658.01	209.899
ENSG00000242352	51.2607	27.7082	61.2378	18.1521	29.5133	23.939	30.8863	54.3173	39.6814	45.422	38.7551	35.1726	50.1731	30.1776	33.5074	24.8041	36.2364	34.8521	34.4023	15.9936	23.8522
ENSG00000270962	5.59207	1.78762	0.95684	1.72877	5.90265	3.68292	9.79322	3.3426	8.8181	6.05626	2.90664	11.0542	6.84179	3.01776	6.89859	9.70596	18.7027	6.53477	6.68933	13.8611	1.19261
ENSG00000263590	142.598	156.417	152.138	247.214	307.922	305.682	209.424	253.202	285.486	356.31	392.396	414.032	302.179	349.054	408.002	377.454	364.702	340.897	362.179	333.734	265.951
ENSG00000270872	541.499	524.667	648.738	665.577	592.233	642.669	577.8	640.944	598.529	737.854	830.329	808.97	652.251	887.221	758.845	822.85	842.789	868.035	799.853	828.47	875.374
ENSG00000082482	94.1332	49.1596	48.7989	33.711	22.6268	26.7012	47.4594	35.0973	28.6588	50.4688	35.8485	36.1775	31.9283	28.1657	33.5074	25.8826	39.7432	20.6934	17.2011	13.8611	7.15565
ENSG00000116747	783.822	794.599	963.538	847.962	964.1	859.962	884.403	987.739	997.548	828.698	933.999	947.651	868.907	1187.99	999.31	901.576	969.032	1131.6	1089.41	1024.66	1149.67
ENSG00000163467	1.86402	0.893812	7.65472	0.864385	0	5.52438	2.25997	3.3426	0	0	5.81327	0	0	0	0	0	4.67567	1.08913	0	0	1.19261
ENSG00000243710	6.52408	13.4072	21.0505	4.32193	10.8215	3.68292	9.03989	5.84955	8.8181	9.08439	4.84439	4.01973	6.84179	3.01776	1.97103	6.47064	2.33783	8.71303	5.73371	3.19873	0
ENSG00000117395	1602.13	1289.77	1072.62	1353.63	924.749	1060.68	1001.17	943.449	947.946	808.511	567.763	607.984	737.773	616.629	643.54	528.436	499.128	493.375	575.282	556.578	593.919
ENSG00000120942	447.366	423.667	443.974	325.873	248.895	255.963	270.443	238.16	225.964	273.541	245.126	235.154	270.251	221.302	229.625	337.552	250.148	248.321	258.973	269.759	306.5
ENSG00000116874	228.343	203.789	296.621	216.096	278.409	211.768	246.337	236.489	218.248	311.897	257.722	212.041	221.218	260.533	216.813	183.335	161.311	164.458	173.923	172.731	149.076
ENSG00000065600	140.734	130.497	153.094	114.099	108.215	98.5181	107.725	116.155	114.635	133.238	105.608	123.607	168.764	112.663	141.914	138.04	163.648	162.28	153.855	142.876	175.313
ENSG00000162576	132.346	119.771	139.699	154.725	96.41	128.902	128.818	72.7016	113.533	119.106	163.74	119.587	135.695	148.876	130.088	146.668	115.723	148.121	145.254	175.93	139.535
ENSG00000009780	182.674	276.188	207.634	166.826	193.804	164.811	136.352	179.665	207.225	176.641	177.305	124.612	148.239	151.894	110.377	131.57	82.9931	152.478	142.387	129.015	147.883
ENSG00000023572	282.4	328.923	366.47	297.349	343.338	316.731	286.263	350.973	277.77	233.166	184.087	249.223	240.603	199.172	204.987	153.139	170.662	127.428	189.212	142.876	171.735
ENSG00000077254	1091.39	1101.18	1336.71	1188.53	1285.79	1197.87	1328.11	1408.91	1221.31	1056.82	1511.45	1263.2	1196.17	1569.23	1230.91	1015.89	1200.48	1229.63	1220.32	1215.52	1236.73
ENSG00000134644	1928.33	1880.58	1733.79	1777.18	1704.88	1724.53	1765.79	1753.19	1753.7	1967.28	1957.13	1844.05	1886.05	1819.71	1805.46	1813.94	1913.52	1867.85	1800.39	1858.46	1824.69
ENSG00000215788	372.805	329.817	279.397	717.44	596.168	651.877	603.413	496.376	556.643	543.045	453.435	530.604	652.251	475.8	544.989	647.064	579.783	616.447	603.951	542.717	657.127
ENSG00000266472	937.604	830.351	883.164	834.132	848.015	756.84	757.091	734.537	745.129	891.28	770.258	802.94	808.471	940.535	746.033	703.143	749.276	758.033	774.051	766.628	731.068
ENSG00000117625	1083.93	1314.8	1136.73	764.117	912.944	833.26	795.511	892.475	847.64	1018.46	1301.2	989.858	964.692	1205.09	1056.47	1187.36	1203.98	1195.86	1103.74	1171.8	1080.5
ENSG00000020633	0	0	2.87052	0	0	0	0	0	0	0	12.5954	10.0493	3.42089	4.02368	9.85513	9.70596	8.18242	6.53477	0.955619	0	1.19261
ENSG00000121766	614.196	710.58	745.379	525.546	578.46	569.011	625.259	635.93	621.676	590.485	662.713	626.072	590.674	685.031	600.178	706.379	715.377	602.288	792.208	691.991	722.72
ENSG00000143157	1163.15	1111.9	987.459	1133.21	1030.01	1065.28	1169.16	1238.43	1256.58	1240.52	1159.75	1184.81	1176.79	1213.14	1132.35	1197.07	1164.24	1047.74	1141.96	1014	1059.04
ENSG00000160058	930.148	995.706	1064.01	1258.55	1198.24	1376.49	1315.3	1410.58	1412	1731.08	1696.51	1654.12	1664.84	1644.68	1829.11	1624.13	1708.96	1641.32	1616.91	1765.7	1602.86
ENSG00000162614	690.621	480.871	501.384	673.356	344.321	370.133	635.052	305.012	378.076	584.429	603.611	436.14	628.304	654.853	554.844	644.907	611.344	597.931	897.326	662.136	729.876
ENSG00000160781	103.453	160.886	81.3314	70.8796	64.9292	95.7559	61.7726	58.4955	54.0109	78.7314	151.145	109.538	96.9253	112.663	104.464	138.04	156.635	112.18	64.0264	97.028	75.1343
ENSG00000143344	869.567	1210.22	1334.79	840.183	1221.85	1270.61	1234.7	1577.71	1711.81	1024.52	1127.77	1145.62	1564.49	1381.13	1387.6	1111.87	1185.28	1220.91	1787.96	1831.8	1643.41
ENSG00000162613	3031.84	2709.14	2497.35	2708.12	2466.33	2436.25	2545.48	2519.49	2596.93	1848.17	2187.73	2276.17	2116.39	2376.99	2217.4	2275.51	2597.33	2686.88	2428.23	2595.23	2623.74
ENSG00000117569	601.148	629.243	532.003	441.701	585.346	424.456	456.515	564.064	479.484	633.889	792.543	719.531	695.582	808.759	662.265	644.907	592.641	632.783	649.821	633.348	565.296
ENSG00000142856	431.522	384.339	443.974	293.027	261.684	310.286	293.043	294.149	251.316	195.819	284.85	288.415	150.519	232.367	248.349	315.983	471.074	404.067	247.505	265.494	233.751
ENSG00000116396	10.2521	17.8762	20.0936	38.8973	52.1401	65.3718	46.7061	64.3451	69.4425	134.247	86.2302	143.705	93.5045	69.4084	121.218	299.806	260.669	264.658	277.129	258.031	252.833
ENSG00000058668	3564.95	3471.56	4125.9	5232.13	5565.22	5499.52	5202.46	5243.71	5649.1	4618.91	4245.63	4815.63	5463.17	4643.32	5525.77	5356.61	4806.59	5378.12	7288.5	6101.04	7187.85
ENSG00000163875	664.525	628.35	587.5	615.442	657.162	650.035	610.946	697.768	685.607	724.733	671.433	755.709	704.704	550.238	611.018	615.79	724.729	636.051	842.856	653.606	727.491
ENSG00000131238	1755.91	1974.43	2060.08	1792.74	2238.09	2090.98	1573.69	1935.37	2012.73	1590.78	1393.25	1539.56	1484.67	1162.84	1147.14	1125.89	1075.4	1017.25	1184.01	1017.19	1056.65
ENSG00000171680	865.839	941.184	743.465	1431.42	1266.12	1417	1401.94	1172.42	1256.58	1315.22	955.314	1379.77	1464.14	993.848	1461.52	1683.45	1253.08	1404.98	1629.33	1591.9	1638.64
ENSG00000116977	1225.6	1482.83	1549.12	1333.75	1614.38	1417	1416.25	1747.35	1748.19	1853.22	1796.3	2096.29	1645.45	2185.86	1837.98	1803.15	1967.29	1964.79	1753.56	1811.55	1711.39
ENSG00000229372	1.86402	1.78762	4.7842	6.0507	3.9351	10.128	12.0532	6.6852	2.20452	7.06564	5.81327	3.0148	2.2806	0	2.95654	1.07844	0	4.35651	1.91124	8.52994	4.77043
ENSG00000242485	1062.49	965.317	836.279	787.455	755.54	735.663	749.558	689.412	693.323	622.786	581.327	540.653	618.042	457.693	520.351	476.671	543.546	498.821	571.46	574.704	517.592
ENSG00000272455	32.6204	31.2834	61.2378	50.9987	57.059	58.006	52.7327	57.6599	48.4995	67.6283	67.8215	59.291	35.3492	42.2486	53.2177	56.0789	67.7972	94.7542	73.5826	72.5045	87.0604
ENSG00000179403	98.7933	122.452	89.943	119.285	103.296	148.237	144.638	112.813	106.919	160.491	159.865	167.824	266.83	137.811	232.581	159.609	135.594	114.358	119.452	161.003	122.839
ENSG00000215915	76.425	67.9297	77.5041	59.6426	39.351	46.0365	74.5791	54.3173	41.886	58.5439	25.1908	56.2762	52.4537	19.1125	38.435	32.3532	36.2364	28.3173	38.2247	41.5834	40.5487
ENSG00000227408	0.932012	0.893812	3.82736	5.18631	10.8215	6.44511	5.27327	5.0139	4.40905	1.00938	3.87551	7.03452	0	7.04143	0.985513	22.6473	19.8716	7.6239	8.60057	6.39745	7.15565
ENSG00000135776	301.972	271.719	190.411	270.553	209.544	242.152	238.051	213.091	229.271	189.763	164.709	176.868	161.922	126.746	163.595	168.237	111.047	157.924	123.275	101.293	140.728
ENSG00000135763	269.351	216.302	216.246	232.52	168.226	187.829	170.251	154.595	156.521	129.2	92.0435	155.764	143.678	114.675	121.218	136.962	108.709	135.052	150.988	107.69	106.142
ENSG00000135801	639.36	706.111	568.363	478.005	461.391	448.395	435.421	432.031	404.53	407.788	371.08	333.637	388.842	287.693	315.364	440.004	371.716	326.738	421.428	325.204	358.975
ENSG00000169914	389.581	436.18	445.888	300.806	300.052	296.475	291.537	288.299	297.611	276.569	332.325	374.84	317.003	432.545	444.466	386.082	425.486	483.573	346.89	475.544	457.961
ENSG00000079277	554.547	454.95	553.054	526.411	582.395	517.45	488.908	559.05	503.734	496.613	541.603	445.185	482.346	438.581	439.539	433.533	369.378	425.849	476.854	404.106	449.613
ENSG00000117407	11.1841	16.0886	11.4821	8.64385	15.7404	11.0488	12.0532	7.52085	7.71584	6.05626	4.84439	9.04439	6.84179	10.0592	17.7392	7.54908	22.2094	13.0695	12.423	10.6624	7.15565
ENSG00000237950	18.6402	18.77	24.8779	8.64385	19.6755	26.7012	9.03989	14.2061	8.8181	8.07501	31.0041	13.0641	7.98209	9.05327	8.86962	21.5688	28.054	14.1587	6.68933	11.7287	11.9261
ENSG00000117408	700.873	678.403	661.177	822.895	765.377	897.711	790.991	745.4	801.345	828.698	681.122	701.442	882.591	571.362	782.497	724.712	686.154	715.557	807.498	780.489	801.432
ENSG00000132768	596.488	510.366	467.895	434.786	373.835	409.725	453.501	450.416	436.496	411.826	354.61	398.958	477.785	380.237	347.886	385.003	385.743	359.412	430.028	397.708	449.613
ENSG00000117410	719.513	727.563	550.183	696.695	777.183	793.669	900.976	851.528	1016.29	831.727	682.09	788.871	984.077	797.694	900.759	872.458	848.634	860.411	927.906	866.855	888.493
ENSG00000159214	67.1049	70.6111	86.1156	90.7605	127.891	95.7559	104.712	105.292	100.306	92.8627	94.9501	108.533	90.0836	77.4558	120.233	84.1184	71.3039	64.2586	76.4495	82.1006	94.216
ENSG00000196517	11.1841	15.1948	29.6621	8.64385	12.7891	5.52438	25.613	14.2061	9.92036	56.5251	31.0041	38.1874	28.5075	24.1421	65.0439	47.4514	60.7837	71.8825	39.1804	95.9618	72.7491
ENSG00000172031	36.3485	35.7525	19.1368	19.8809	21.6431	20.2561	19.5864	26.7408	26.4543	20.1875	22.2842	17.0838	15.9642	24.1421	3.94205	22.6473	18.7027	19.6043	12.423	13.8611	8.34825
ENSG00000228594	147.258	190.382	166.49	93.3536	90.5074	139.951	109.232	76.0442	105.817	138.285	98.8256	117.577	187.009	56.3315	132.059	138.04	77.1485	100.2	129.964	74.6369	69.1712
ENSG00000286989	19.5723	24.1329	18.18	10.3726	11.8053	10.128	9.03989	15.0417	24.2498	17.1594	11.6265	11.0542	13.6836	5.0296	14.7827	17.255	0	6.53477	0	5.33121	1.19261
ENSG00000272106	82.9491	56.3101	60.2809	70.0152	72.7994	72.7376	64.7859	50.139	50.7041	46.4313	56.195	67.3304	60.4358	73.4321	68.9859	56.0789	64.2904	79.5064	49.6922	67.1732	65.5934
ENSG00000189409	4.66006	1.78762	11.4821	3.45754	1.96755	1.84146	8.28657	10.0278	12.1249	10.0938	15.5021	7.03452	12.5433	13.077	13.7972	23.7257	11.6892	11.9804	14.3343	11.7287	19.0817
ENSG00000272004	3.72805	0.893812	8.61156	1.72877	5.90265	2.76219	3.0133	5.0139	2.20452	1.00938	0	2.00986	1.1403	4.02368	3.94205	0	3.50675	5.44564	0.955619	2.13248	3.57782
ENSG00000189339	1086.73	1278.15	1325.22	1338.07	1544.53	1448.31	1579.72	1769.07	1642.37	2109.6	2079.21	1898.32	2204.2	1968.58	2181.93	1736.29	1967.29	1816.67	1846.25	1840.33	1898.63
ENSG00000215914	4.66006	1.78762	11.4821	3.45754	3.9351	1.84146	9.03989	7.52085	5.51131	10.0938	8.71991	7.03452	13.6836	11.0651	16.7537	21.5688	8.18242	8.71303	14.3343	11.7287	14.3113
ENSG00000008128	117.434	177.869	154.051	141.759	146.583	127.981	119.779	109.47	121.249	149.388	131.767	131.646	167.624	125.74	129.102	134.805	170.662	127.428	150.988	156.738	126.416
ENSG00000268575	35.4165	63.4606	70.8062	52.7275	67.8805	81.9449	74.5791	80.2224	49.6018	103.966	142.425	104.513	102.627	156.923	131.073	133.727	190.534	124.161	145.254	129.015	150.269
ENSG00000008130	853.723	785.66	759.731	760.659	730.945	848.913	782.704	646.793	745.129	714.639	605.549	661.245	928.203	496.924	544.003	682.653	549.391	654.566	741.56	673.865	627.312
ENSG00000078369	9105.76	8969.4	8377.14	8375.9	7720.67	7692.7	7864.71	7251.77	7088.65	7682.37	6119.44	6754.15	7706.14	5791.08	6789.2	6601.13	6372.94	6363.78	6930.15	6563.79	6237.34
ENSG00000178821	7.4561	7.15049	1.91368	6.91508	7.8702	5.52438	1.50665	6.6852	3.30679	6.05626	5.81327	7.03452	4.56119	5.0296	0.985513	16.1766	9.35134	9.80215	4.77809	1.06624	1.19261
ENSG00000236257	12.1162	5.36287	11.4821	6.0507	12.7891	10.128	13.5598	15.0417	9.92036	8.07501	20.3464	9.04439	4.56119	10.0592	10.8406	0	5.84459	6.53477	19.1124	9.59618	11.9261
ENSG00000231434	31.6884	16.9824	9.5684	39.7617	22.6268	35.9085	27.1197	50.9747	25.352	11.1031	16.4709	6.02959	11.403	41.2427	7.88411	15.0982	11.6892	10.8913	13.3787	18.1261	15.5039
ENSG00000117505	1176.2	1060.06	1230.5	1134.94	1031.98	1044.11	1192.51	1078.82	1080.22	1003.32	920.435	935.591	813.033	988.819	925.397	908.047	928.12	976.948	904.971	886.047	957.664
ENSG00000162889	2039.24	2041.47	1823.74	1560.22	1674.39	1656.39	1870.5	1876.04	1978.56	2198.42	1907.72	1930.47	2255.51	1734.2	1899.08	2178.45	1993	1872.21	2148.23	2041.85	2026.24
ENSG00000224114	85.7451	83.1245	82.2883	95.0824	95.4262	73.6584	75.3324	86.9076	78.2606	91.8533	92.0435	61.3008	49.0328	108.639	68.0004	49.6083	65.4594	68.6151	51.6034	54.3783	71.5565
ENSG00000162892	2.79604	6.25668	11.4821	6.91508	19.6755	5.52438	5.27327	89.4146	72.7493	265.466	321.668	236.159	324.985	364.143	450.38	179.021	180.013	155.745	255.15	173.797	258.796
ENSG00000162894	14.9122	19.6639	34.4463	14.6946	22.6268	44.195	15.8198	78.5511	59.5222	115.069	133.705	97.4784	194.991	88.5209	85.7396	98.1381	71.3039	81.6846	129.009	90.6306	102.564
ENSG00000162896	0	1.78762	0	0.864385	0.983776	0.92073	0.753324	6.6852	0	21.1969	3.87551	4.01973	2.2806	2.01184	2.95654	9.70596	8.18242	5.44564	13.3787	5.33121	2.38522
ENSG00000162897	0	1.78762	0	6.0507	3.9351	0.92073	8.28657	40.9469	19.8407	140.303	33.9107	21.1036	128.854	37.219	29.5654	10.7844	30.3918	5.44564	13.3787	7.46369	5.96304
ENSG00000182795	65.2408	25.0267	12.4389	49.27	18.6917	11.9695	30.133	14.2061	4.40905	25.2344	9.68879	29.143	14.8239	8.04735	11.8262	35.5885	15.1959	19.6043	26.7573	23.4573	14.3113
ENSG00000198890	510.743	485.34	498.514	442.565	436.796	388.548	436.175	388.577	385.792	381.544	325.543	352.731	428.752	338.995	274.958	277.159	234.952	273.371	294.331	268.693	249.255
ENSG00000224550	5.59207	8.93812	3.82736	9.50824	0	4.60365	4.51995	2.50695	5.51131	1.00938	2.90664	5.02466	2.2806	5.0296	5.91308	4.31376	2.33783	1.08913	9.55619	2.13248	3.57782
ENSG00000142669	6742.18	6376.45	5103.79	7304.06	6321.74	7015.04	6034.88	5350.67	5750.5	4632.03	2858.19	4261.92	5511.06	2943.32	4291.91	3476.89	3036.85	2992.92	3877.9	3593.24	3655.34
ENSG00000229167	7.4561	3.57525	4.7842	5.18631	7.8702	7.36584	9.79322	2.50695	4.40905	6.05626	15.5021	9.04439	10.2627	15.0888	11.8262	16.1766	2.33783	9.80215	15.2899	13.8611	7.15565
ENSG00000142910	2750.37	1715.22	1712.74	2032.17	1278.91	1573.53	1633.21	810.581	1171.71	3109.89	3797.04	4013.7	2463.04	3204.86	3600.08	6074.86	5132.72	4652.76	3851.14	3287.22	3445.44
ENSG00000162517	1198.57	1133.35	1187.44	1109.01	1079.2	1062.52	1012.47	941.778	1081.32	1026.54	1083.21	983.828	1063.9	897.28	1015.08	890.792	907.08	1053.19	978.553	953.22	1056.65
ENSG00000224255	0.932012	1.78762	0	3.45754	2.95133	0	5.27327	10.0278	3.30679	1.00938	0.968879	3.0148	3.42089	11.0651	2.95654	0	0	0	2.86686	1.06624	5.96304
ENSG00000287078	4.66006	8.93812	4.7842	11.237	14.7566	6.44511	7.53324	6.6852	2.20452	8.07501	0.968879	3.0148	10.2627	0	2.95654	2.15688	0	2.17826	2.86686	1.06624	2.38522
ENSG00000224680	9.32012	8.93812	10.5252	8.64385	7.8702	10.128	3.76662	10.8635	5.51131	6.05626	14.5332	3.0148	7.98209	5.0296	6.89859	10.7844	4.67567	11.9804	8.60057	5.33121	9.54086
ENSG00000085840	480.918	513.048	434.406	256.722	251.847	263.329	262.157	236.489	242.498	116.078	78.4792	125.616	110.609	75.4439	153.74	191.962	150.79	132.874	156.721	117.287	134.765
ENSG00000283445	80.153	54.5225	91.8567	89.0317	89.5236	51.5609	81.359	73.5372	61.7267	241.241	349.765	250.228	264.549	378.226	202.03	285.787	271.189	240.697	272.351	279.355	250.448
ENSG00000143751	438.978	412.047	513.823	380.33	393.51	356.322	392.482	432.031	473.973	436.051	343.952	463.274	444.716	404.38	479.945	472.357	464.06	520.603	532.28	453.153	456.769
ENSG00000272562	4.66006	0.893812	0.95684	1.72877	0.983776	3.68292	0.753324	3.3426	2.20452	0	4.84439	1.00493	1.1403	9.05327	5.91308	1.07844	10.5203	10.8913	7.64495	8.52994	9.54086
ENSG00000163041	4011.38	4001.59	3574.76	3930.36	4119.07	4019.91	4098.84	4107.22	4217.26	3420.78	3580.01	3565.5	3415.19	3780.24	3643.44	2699.34	3055.55	3171.54	2851.57	2808.48	3014.91
ENSG00000225518	12.1162	10.7257	9.5684	11.237	6.88643	7.36584	5.27327	7.52085	5.51131	0	0	6.02959	9.12239	6.03552	2.95654	5.3922	3.50675	8.71303	7.64495	6.39745	17.8891
ENSG00000182827	1164.08	1073.47	1130.03	1239.53	1395.98	1287.18	1209.84	1297.77	1236.74	1232.45	1139.4	1263.2	1307.92	1460.59	1299.89	1152.85	1221.52	1257.94	1375.14	1243.24	1527.73
ENSG00000236773	92.2692	58.9916	67.9357	79.5235	88.5398	66.2925	79.8524	76.0442	60.6244	60.5626	51.3506	45.2219	61.5761	30.1776	40.406	61.4711	87.6688	65.3477	68.8045	38.3847	56.0526
ENSG00000143753	1455.8	1473	1467.79	1468.59	1490.42	1486.98	1530	1684.67	1565.21	1832.02	1614.15	1536.54	1742.38	1476.69	1396.47	1383.64	1381.66	1260.12	1406.67	1256.03	1254.62
ENSG00000143748	464.142	384.339	378.909	484.056	468.277	431.822	397.002	389.413	336.19	345.207	347.827	326.603	355.773	373.196	359.712	410.886	405.614	326.738	419.517	356.125	349.434
ENSG00000143771	587.168	539.862	499.471	607.663	548.947	545.993	591.36	686.069	690.016	773.183	687.904	662.25	734.352	662.901	728.294	851.968	813.566	740.607	795.075	700.521	653.549
ENSG00000229991	8.38811	15.1948	6.69788	8.64385	13.7729	10.128	16.5731	15.0417	24.2498	13.1219	1.93776	18.0888	20.5254	4.02368	12.8117	14.0197	8.18242	11.9804	15.2899	15.9936	5.96304
ENSG00000233384	74.561	56.3101	57.4104	64.8289	72.7994	51.5609	53.486	40.9469	54.0109	63.5907	56.195	51.2515	49.0328	50.296	38.435	34.5101	63.1215	53.3673	51.6034	42.6497	59.6304
ENSG00000237624	8.38811	12.5134	5.74104	7.77947	4.91888	16.5731	5.27327	8.3565	8.8181	6.05626	5.81327	9.04439	11.403	2.01184	16.7537	11.8628	8.18242	17.4261	17.2011	4.26497	14.3113
ENSG00000163909	11.1841	18.77	15.3094	18.1521	6.88643	11.9695	24.1064	15.8774	12.1249	11.1031	0.968879	8.03945	11.403	4.02368	2.95654	20.4904	17.5338	11.9804	22.9348	26.656	11.9261
ENSG00000090621	3927.5	3580.61	3317.37	3635.61	3162.84	3373.55	3292.78	2974.08	3001.46	2315.51	2622.75	2883.15	2525.76	2985.57	2966.39	2410.31	2850.99	3251.05	3003.51	3216.85	3376.27
ENSG00000177770	4.66006	2.68144	0	5.18631	11.8053	0.92073	9.03989	4.17825	2.20452	5.04688	8.71991	11.0542	4.56119	10.0592	5.91308	4.31376	0	4.35651	0.955619	5.33121	4.77043
ENSG00000143369	454.822	459.419	326.283	739.05	773.248	888.504	791.744	693.59	858.662	918.533	697.593	896.399	652.251	438.581	673.105	710.692	755.121	692.686	487.365	500.067	623.734
ENSG00000228126	5.59207	0.893812	8.61156	1.72877	0	0	3.0133	0.83565	5.51131	7.06564	0	1.00493	0	0	0.985513	3.23532	12.8581	2.17826	6.68933	5.33121	9.54086
ENSG00000237781	4.66006	8.04431	8.61156	6.91508	7.8702	3.68292	3.0133	5.0139	7.71584	2.01875	3.87551	14.069	3.42089	4.02368	2.95654	4.31376	17.5338	9.80215	0.955619	8.52994	19.0817
ENSG00000143420	1787.6	1874.32	1660.12	1814.35	1715.7	1679.41	1658.82	1734.81	1637.96	1562.52	1369.03	1532.52	1585.01	1297.64	1454.62	1353.44	1580.38	1310.22	1592.06	1474.61	1450.21
ENSG00000143457	378.397	363.781	481.291	440.837	381.705	366.45	451.995	415.318	396.814	377.507	328.45	302.484	263.409	324.912	287.77	308.434	264.175	277.728	301.02	255.898	268.337
ENSG00000203804	12.1162	8.93812	8.61156	4.32193	19.6755	4.60365	3.0133	4.17825	1.10226	11.1031	21.3153	15.074	7.98209	6.03552	8.86962	11.8628	2.33783	6.53477	3.82247	13.8611	11.9261
ENSG00000143384	4028.16	4431.52	4567	5383.39	5716.72	5439.67	5005.84	5556.24	5452.89	5096.34	4283.41	5242.73	4354.8	4478.35	4683.16	4449.65	5022.84	4822.66	4821.1	4439.83	4494.94
ENSG00000143761	5058.96	4906.13	4808.12	4494.8	4559.8	4865.14	4638.97	4721.43	5043.95	4650.2	4343.48	4555.36	5536.15	4434.09	4933.48	4964.06	5054.4	4995.83	5254.95	5521	5471.68
ENSG00000143793	242.323	205.577	208.591	246.35	163.307	230.182	200.384	137.882	192.896	169.575	150.176	165.814	216.657	118.698	171.479	195.198	170.662	162.28	190.168	178.062	133.572
ENSG00000162910	332.728	328.029	249.735	266.231	291.198	301.079	250.857	281.614	292.1	346.216	418.556	382.879	371.737	402.368	426.727	406.572	399.77	400.799	410.916	533.121	422.183
ENSG00000280157	1.86402	0.893812	11.4821	4.32193	4.91888	10.128	1.50665	0.83565	0	1.00938	7.75103	5.02466	6.84179	21.1243	6.89859	6.47064	30.3918	13.0695	4.77809	7.46369	19.0817
ENSG00000198835	7.4561	1.78762	0.95684	4.32193	7.8702	5.52438	7.53324	4.17825	9.92036	0	7.75103	0	4.56119	2.01184	3.94205	9.70596	12.8581	8.71303	13.3787	1.06624	8.34825
ENSG00000181873	163.102	180.55	196.152	152.996	199.706	122.457	171.758	170.473	127.862	130.21	131.767	133.656	139.116	160.947	127.131	130.491	104.034	111.091	108.941	105.558	103.757
ENSG00000162913	2.79604	1.78762	0.95684	1.72877	0.983776	0.92073	1.50665	1.6713	0	18.1688	8.71991	5.02466	5.70149	23.1361	10.8406	31.2748	2.33783	16.3369	12.423	7.46369	29.8152
ENSG00000269934	5.59207	3.57525	4.7842	4.32193	8.85398	6.44511	6.02659	7.52085	2.20452	26.2438	3.87551	7.03452	21.6657	16.0947	20.6958	15.0982	16.3648	20.6934	21.9792	29.8548	25.0448
ENSG00000154370	337.388	384.339	337.765	360.449	353.175	389.469	385.702	288.299	358.235	342.179	271.286	291.43	360.334	249.468	391.249	370.984	403.276	405.156	422.383	382.781	372.094
ENSG00000231563	11.1841	6.25668	0	12.9658	11.8053	4.60365	6.77992	5.84955	2.20452	7.06564	3.87551	7.03452	3.42089	8.04735	0.985513	10.7844	1.16892	5.44564	1.91124	6.39745	0
ENSG00000171960	693.417	663.208	652.565	466.768	473.196	443.792	488.908	466.293	418.86	338.141	338.139	367.805	336.388	391.303	424.756	498.24	451.202	493.375	494.055	439.292	479.428
ENSG00000285728	6.52408	5.36287	6.69788	0.864385	2.95133	2.76219	2.25997	11.6991	2.20452	6.05626	8.71991	2.00986	1.1403	2.01184	2.95654	0	0	6.53477	2.86686	1.06624	4.77043
ENSG00000234917	5.59207	3.57525	0	5.18631	2.95133	2.76219	0.753324	0.83565	0	0	6.78215	0	4.56119	0	0.985513	7.54908	0	0	2.86686	1.06624	1.19261
ENSG00000065978	16992.4	15679.2	13477.1	15246	13270.1	13772.3	12481.8	11523.6	11796.4	9321.6	7550.47	8783.1	9722.18	7528.3	8665.62	6994.77	7077.79	7274.29	7987.06	7575.65	7785.34
ENSG00000117385	1251.69	1195.92	1332.88	1735.69	1620.28	1683.09	1530.76	1519.21	1618.12	2469.95	2906.64	2680.15	2499.53	2474.56	2603.73	2445.9	2335.5	2241.43	1783.18	1967.22	1957.07
ENSG00000001460	246.983	180.55	172.231	230.791	196.755	213.609	179.291	158.774	156.521	124.153	107.546	116.572	88.9433	70.4143	104.464	199.511	157.804	132.874	149.076	155.671	137.15
ENSG00000001461	647.748	485.34	507.125	689.78	598.136	502.718	827.903	497.212	468.462	618.748	837.111	609.994	492.609	875.15	630.728	890.792	845.127	957.344	923.127	844.464	868.218
ENSG00000117602	224.615	187.7	198.066	163.369	161.339	148.237	149.158	142.896	115.738	127.181	128.861	115.567	153.94	162.959	139.943	126.178	95.8512	125.25	157.677	108.757	126.416
ENSG00000177606	1626.36	1730.42	1495.54	2037.36	1895.74	2350.62	1890.09	1972.14	2207.83	2351.85	1736.23	2347.52	2483.57	1503.85	2095.2	2795.32	2355.37	2158.65	2784.67	2581.37	2567.68
ENSG00000116539	1913.42	1854.66	2071.56	1811.75	2097.41	1963.92	1996.31	2095.81	1967.54	2073.26	2718.67	2138.49	1984.12	2597.28	2258.8	2079.23	2550.58	2355.78	2108.09	2262.57	2323.2
ENSG00000162923	2426.96	2789.59	2786.32	2512.77	2654.23	2597.38	2424.2	2862.1	2645.43	3216.88	3290.31	2956.51	3026.35	3532.79	2883.61	2821.2	2882.55	3037.58	3233.81	3151.81	3162.8
ENSG00000084652	2137.1	2174.64	1951	2557.72	2389.59	2555.02	2418.92	2216.98	2431.59	2196.4	1904.82	2081.21	2162.01	1851.9	2148.42	2225.9	2093.53	2180.43	2105.23	2084.5	2206.32
ENSG00000224066	12.1162	25.0267	29.6621	22.474	20.6593	23.939	24.1064	31.7547	29.7611	32.3001	36.8174	37.1825	26.2269	40.2368	28.5799	33.4317	25.7162	28.3173	33.4466	35.186	22.6595
ENSG00000160051	155.646	182.338	189.454	139.166	91.4911	95.7559	100.192	96.9355	110.226	121.125	144.363	102.503	132.275	158.935	174.436	179.021	162.479	145.943	140.476	167.4	114.49
ENSG00000160055	203.179	184.125	205.721	254.129	237.09	262.408	273.457	270.751	270.054	310.888	219.935	290.425	338.669	289.705	313.393	286.865	296.905	282.084	305.798	366.787	324.389
ENSG00000183615	8.38811	5.36287	15.3094	16.4233	17.708	22.0975	18.0798	18.3843	8.8181	25.2344	51.3506	19.0937	28.5075	20.1184	41.3916	44.2161	51.4324	39.2086	32.491	28.7885	26.2374
ENSG00000182866	1.86402	1.78762	0	0.864385	0	2.76219	0	0	0	0	0	2.00986	0	0	3.94205	5.3922	5.84459	5.44564	3.82247	5.33121	1.19261
ENSG00000116478	2426.96	2375.75	2489.7	2793.69	2655.21	2670.12	2608.01	2516.14	2633.31	2232.74	2096.65	2163.62	2374.1	2519.83	2584.02	1713.64	1905.34	1776.37	2162.56	1965.08	1970.19
ENSG00000175130	1257.28	1306.75	1138.64	1314.73	1173.64	1236.54	1190.25	1040.38	1252.17	1275.85	1006.66	1188.83	1289.68	915.387	1129.4	1094.62	881.364	891.996	874.391	842.331	883.722
ENSG00000162526	8.38811	8.93812	12.4389	11.237	17.708	11.9695	9.03989	5.0139	1.10226	12.1125	8.71991	8.03945	4.56119	13.077	8.86962	3.23532	16.3648	18.5152	14.3343	18.1261	10.7335
ENSG00000168679	27.9604	27.7082	27.7484	44.0837	41.3186	39.5914	47.4594	50.139	35.2724	43.4032	44.5684	60.2959	77.5403	28.1657	30.5509	53.922	38.5743	53.3673	44.9141	43.7159	33.393
ENSG00000273373	95.9972	75.974	143.526	103.726	102.313	92.073	101.699	95.2642	104.715	78.7314	201.527	140.69	96.9253	146.864	175.421	180.1	194.04	180.795	137.609	131.148	155.039
ENSG00000125462	1.86402	3.57525	1.91368	0	2.95133	6.44511	12.8065	5.84955	2.20452	1.00938	4.84439	4.01973	1.1403	6.03552	10.8406	3.23532	5.84459	6.53477	8.60057	3.19873	0
ENSG00000134248	582.508	623.881	548.27	598.155	629.616	606.761	564.24	605.011	640.415	501.66	482.502	483.372	591.815	474.794	590.322	455.102	425.486	455.256	507.433	442.49	499.703
ENSG00000198492	1356.08	1405.07	1285.04	1172.97	1161.84	1115.92	1157.86	1159.05	1098.96	1001.3	903.964	888.36	980.656	858.049	843.599	841.184	749.276	863.679	877.258	783.688	765.654
ENSG00000253304	182.674	240.435	200.936	229.062	185.934	233.865	194.358	181.336	202.816	195.819	183.118	259.272	238.322	189.113	254.262	367.748	317.945	346.343	371.736	288.952	300.537
ENSG00000116353	417.541	388.808	326.283	305.992	232.171	280.823	244.077	220.612	243.6	229.129	262.566	279.371	279.373	200.178	298.61	248.041	247.81	266.836	240.816	310.276	287.418
ENSG00000272823	0.932012	6.25668	0	0	0	0	0	0	0	0	0.968879	1.00493	0	0	5.91308	1.07844	0	0	5.73371	2.13248	8.34825
ENSG00000136630	28.8924	35.7525	22.9642	38.033	46.2375	50.6401	44.4461	31.7547	37.4769	36.3376	78.4792	99.4882	36.4895	88.5209	136.001	50.6867	137.932	81.6846	23.8905	92.7631	36.9708
ENSG00000116141	30.7564	25.0267	33.4894	51.8631	25.5782	16.5731	39.9262	29.2478	20.943	47.4407	15.5021	22.1085	39.9104	43.2545	36.464	34.5101	61.9526	37.0304	63.0708	31.9873	39.3561
ENSG00000162817	39.1445	4.46906	22.0073	48.4056	37.3835	35.9085	50.4727	31.7547	34.1701	84.7877	35.8485	52.2564	49.0328	36.2131	37.4495	46.3729	58.4459	30.4956	44.9141	38.3847	19.0817
ENSG00000117593	625.38	550.588	532.003	893.775	794.891	750.395	578.553	555.708	604.04	515.792	493.159	469.303	522.257	383.255	417.858	328.924	246.642	310.402	406.138	295.349	342.278
ENSG00000270084	27.9604	12.5134	5.74104	16.4233	23.6106	11.0488	10.5465	18.3843	14.3294	11.1031	8.71991	18.0888	6.84179	13.077	13.7972	15.0982	21.0405	15.2478	9.55619	12.7949	5.96304
ENSG00000135870	562.935	579.19	496.6	621.493	663.065	598.474	620.739	692.754	630.494	622.786	638.491	554.722	550.764	597.516	530.206	460.494	509.648	504.266	481.632	454.219	500.895
ENSG00000197852	35.4165	20.5577	24.8779	288.705	202.658	194.274	294.55	248.188	224.862	154.435	173.429	158.779	131.134	128.758	133.044	250.198	174.169	173.171	221.703	185.526	199.165
ENSG00000227811	0	0.893812	0	4.32193	4.91888	2.76219	6.02659	0.83565	2.20452	9.08439	29.0664	8.03945	6.84179	16.0947	6.89859	12.9413	19.8716	10.8913	5.73371	11.7287	14.3113
ENSG00000284830	0.932012	3.57525	6.69788	5.18631	4.91888	6.44511	2.25997	5.84955	2.20452	2.01875	2.90664	4.01973	3.42089	5.0296	5.91308	3.23532	2.33783	5.44564	1.91124	5.33121	1.19261
ENSG00000171385	0	0	0	0	0	0	0	0.83565	0	0	5.81327	4.01973	0	14.0829	5.91308	5.3922	0	4.35651	0	3.19873	1.19261
ENSG00000276600	83.8811	96.5317	96.6409	184.114	200.69	211.768	313.383	262.394	271.157	156.453	201.527	83.4093	188.149	110.651	103.479	94.9028	60.7837	59.9021	133.787	114.088	110.913
ENSG00000158769	287.06	414.729	410.485	619.764	713.237	705.279	555.953	676.041	641.517	919.542	1034.76	1114.47	988.639	1027.04	1102.79	1189.52	1289.32	1261.21	1366.53	1154.74	1355.99
ENSG00000270149	10.2521	10.7257	29.6621	9.50824	7.8702	13.8109	4.51995	11.6991	8.8181	49.4595	25.1908	23.1134	22.806	27.1598	48.2901	25.8826	25.7162	26.1391	27.7129	24.5236	34.5856
ENSG00000215845	126.754	130.497	154.051	169.42	130.842	164.811	158.198	172.98	199.51	250.325	224.78	310.524	336.388	288.699	325.219	267.453	282.878	304.956	325.866	290.018	314.848
ENSG00000158773	603.944	714.156	655.436	535.919	550.914	612.285	562.733	586.627	682.3	567.27	532.883	597.934	614.621	485.859	597.221	542.456	531.857	444.364	506.478	468.08	462.732
ENSG00000186517	25.1643	12.5134	20.0936	12.9658	13.7729	19.3353	13.5598	22.5626	7.71584	15.1407	4.84439	14.069	7.98209	1.00592	22.6668	30.1963	33.8986	16.3369	21.0236	14.9274	26.2374
ENSG00000143217	5.59207	7.15049	2.87052	94.218	78.702	101.28	118.272	106.128	131.169	56.5251	55.2261	62.3058	43.3313	46.2723	72.928	132.648	85.331	135.052	131.875	95.9618	108.527
ENSG00000162755	6.52408	11.6196	3.82736	19.0165	12.7891	17.4939	14.3132	18.3843	22.0452	20.1875	17.4398	24.1184	30.7881	22.1302	26.6089	26.961	11.6892	25.0499	30.5798	35.186	38.1634
ENSG00000143256	920.828	951.016	814.271	802.15	758.491	801.035	721.685	808.074	816.777	806.492	620.082	720.536	909.958	532.131	693.801	766.771	666.283	722.092	884.903	838.066	886.107
ENSG00000158793	272.148	351.268	361.686	481.463	435.813	430.901	426.382	409.469	444.212	514.782	489.284	594.92	575.851	483.847	542.032	529.514	544.715	558.723	562.859	591.764	617.771
ENSG00000158796	836.947	763.315	828.624	605.07	694.546	650.035	711.892	592.476	597.426	557.176	554.199	547.688	543.922	474.794	526.264	614.711	593.81	524.96	578.149	541.651	573.644
ENSG00000163050	4.66006	13.4072	6.69788	10.3726	10.8215	26.7012	9.79322	15.0417	8.8181	9.08439	16.4709	11.0542	15.9642	13.077	11.8262	11.8628	19.8716	22.8717	22.9348	22.3911	11.9261
ENSG00000174574	1136.12	1220.05	1248.68	1166.06	1292.68	1196.95	1421.52	1405.56	1413.1	1404.04	1319.61	1334.55	1482.39	1521.96	1454.62	1467.76	1194.63	1228.54	1486.94	1298.68	1351.22
ENSG00000168653	1778.28	1843.04	1761.54	2143.68	2063.96	1961.15	1912.69	2058.21	2097.61	2046.01	1872.84	2080.21	2344.45	1810.65	2074.51	1789.13	1776.75	1838.45	2035.47	1833.94	1996.43
ENSG00000288674	2.79604	8.93812	0	0.864385	6.88643	2.76219	2.25997	0	0	3.02813	2.90664	3.0148	1.1403	0	0.985513	6.47064	0	1.08913	0.955619	2.13248	3.57782
ENSG00000261654	3.72805	1.78762	6.69788	6.0507	1.96755	0	6.02659	9.19216	1.10226	7.06564	7.75103	6.02959	0	12.071	3.94205	10.7844	0	5.44564	0.955619	2.13248	8.34825
ENSG00000121931	329.932	341.436	369.34	394.16	424.007	382.103	390.222	454.594	389.099	330.066	409.836	393.933	359.194	498.936	449.394	422.749	543.546	494.464	422.383	451.02	509.243
ENSG00000273010	2.79604	5.36287	5.74104	1.72877	0	5.52438	1.50665	0	2.20452	1.00938	1.93776	5.02466	1.1403	0	0	1.07844	0	0	1.91124	1.06624	5.96304
ENSG00000273221	2.79604	2.68144	3.82736	2.59316	1.96755	2.76219	0	5.84955	0	2.01875	3.87551	11.0542	9.12239	10.0592	17.7392	6.47064	12.8581	15.2478	23.8905	6.39745	3.57782
ENSG00000162777	58.7168	74.1864	118.648	139.166	136.745	157.445	180.798	225.626	125.658	186.735	378.832	275.351	226.919	343.018	280.871	386.082	358.858	377.927	387.981	470.213	518.784
ENSG00000064886	0	1.78762	0	2.59316	8.85398	8.28657	5.27327	10.0278	4.40905	61.572	403.053	160.789	36.4895	195.148	85.7396	188.727	393.925	246.143	124.23	238.838	147.883
ENSG00000156171	522.859	533.606	492.773	537.648	632.568	542.31	534.86	723.673	552.234	684.358	1153.93	778.822	581.552	1031.07	811.077	905.89	1040.34	1062.99	968.997	1025.72	952.893
ENSG00000238365	0	0	0.95684	0	0	0.92073	5.27327	6.6852	5.51131	2.01875	0	3.0148	6.84179	11.0651	4.92757	6.47064	2.33783	4.35651	5.73371	12.7949	4.77043
ENSG00000226855	100.657	106.364	90.8998	101.997	88.5398	83.7864	100.945	79.3868	62.829	64.6001	43.5995	48.2367	60.4358	67.3966	45.3336	45.2945	79.4864	68.6151	64.9821	52.2459	38.1634
ENSG00000160712	88.5411	128.709	97.5977	103.726	163.307	127.061	106.972	182.172	184.078	92.8627	117.234	98.4833	109.469	121.716	164.581	159.609	198.716	173.171	219.792	254.832	246.87
ENSG00000143252	693.417	680.191	613.335	720.033	752.588	692.389	682.512	759.606	744.027	672.245	538.696	690.388	693.301	639.765	618.902	433.533	413.797	419.314	488.321	456.352	516.399
ENSG00000288670	41.0085	41.1153	72.7199	64.8289	74.7669	73.6584	61.7726	62.6738	68.3403	65.6095	119.172	88.434	49.0328	126.746	98.5513	99.2165	101.696	106.735	94.6062	79.9681	79.9047
ENSG00000143437	863.975	1025.2	895.603	842.776	950.327	964.004	992.882	1026.18	958.968	1168.86	1464.94	1395.85	1262.31	1600.42	1385.63	1352.36	1474	1562.9	1252.82	1419.17	1620.75
ENSG00000143799	4172.62	3788.87	3998.64	3300.22	2989.69	2878.2	2684.09	2446.78	2570.48	2091.43	1707.16	2016.9	1835.88	1463.61	1711.84	1664.03	1706.62	1614.09	1774.58	1708.12	1861.66
ENSG00000158864	1668.3	1568.64	1503.2	1381.29	1273.99	1364.52	1376.32	1271.86	1299.57	1201.16	1183.97	1114.47	1245.21	1106.51	1049.57	978.146	1146.71	1036.85	1058.83	1102.49	1150.87
ENSG00000117450	7431.86	7248.81	6025.22	6745.66	6422.09	5824.54	6148.63	6315.85	5630.36	4134.41	3631.36	3812.71	4394.71	3718.88	3812.95	2670.22	2966.71	2931.93	3701.11	3224.32	3494.34
ENSG00000132780	4148.39	4415.43	4812.91	4077.31	4382.72	4724.26	4560.63	4970.45	4824.6	3333.97	4234	4548.32	3343.35	4780.13	4180.55	3625.72	3751.06	3842.44	3183.17	3535.66	3178.3
ENSG00000159588	74.561	78.6554	46.8852	38.8973	32.4646	43.2743	41.4328	36.7686	34.1701	35.3282	31.973	24.1184	31.9283	37.219	17.7392	12.9413	16.3648	27.2282	22.9348	9.59618	13.1187
ENSG00000159592	1344.89	1245.08	1382.63	1214.46	1330.06	1270.61	1298.73	1321.16	1247.76	1388.9	1495.95	1353.64	1366.08	1536.04	1457.57	1334.03	1361.79	1409.33	1435.34	1386.11	1477.64
ENSG00000225447	0.932012	0.893812	2.87052	4.32193	13.7729	6.44511	6.02659	8.3565	2.20452	13.1219	13.5643	15.074	6.84179	5.0296	8.86962	15.0982	16.3648	11.9804	8.60057	10.6624	16.6965
ENSG00000234329	9.32012	7.15049	6.69788	11.237	8.85398	10.128	4.51995	0.83565	6.61357	6.05626	14.5332	14.069	7.98209	10.0592	21.6813	21.5688	30.3918	29.4065	4.77809	11.7287	13.1187
ENSG00000159596	477.19	569.358	517.651	387.245	458.439	361.847	335.229	396.098	389.099	398.704	338.139	321.578	315.863	331.953	355.77	300.885	336.648	353.967	295.286	326.27	350.627
ENSG00000230896	16.7762	17.8762	23.921	21.6096	9.83776	27.6219	12.8065	21.7269	7.71584	7.06564	24.222	17.0838	9.12239	10.0592	9.85513	10.7844	11.6892	11.9804	17.2011	9.59618	26.2374
ENSG00000143570	28.8924	26.8144	9.5684	29.3891	56.0752	42.3536	25.613	43.4538	30.8633	22.2063	41.6618	52.2564	29.6478	24.1421	29.5654	28.0395	16.3648	32.6738	43.9585	25.5898	27.43
ENSG00000203710	0	2.68144	0	0	0	6.44511	1.50665	5.84955	0	3.02813	0	3.0148	4.56119	2.01184	7.88411	0	18.7027	3.26738	20.068	2.13248	0
ENSG00000143774	1272.2	1287.98	958.754	1155.68	1121.5	1314.8	1257.3	1000.27	1059.27	1184	983.412	1299.38	1461.86	904.321	1248.65	1277.95	1113.98	1176.26	1289.13	1198.46	1384.62
ENSG00000142864	7640.63	7038.77	7025.12	7297.14	6372.9	6359.48	6213.42	5787.72	5653.5	4946.96	4880.24	4914.12	4703.73	4853.56	4502.81	3986.99	4258.37	4400.08	4467.52	4525.13	4740.62
ENSG00000143390	901.256	810.687	1064.96	1162.6	1145.11	1070.81	1205.32	1029.52	1146.35	1162.8	961.128	880.32	1151.7	784.617	817.976	920.988	808.891	681.794	870.568	755.966	698.868
ENSG00000198160	812.714	826.776	946.315	751.151	763.41	685.023	748.804	831.472	715.368	669.217	679.184	664.26	672.776	717.22	663.25	680.496	687.323	608.823	698.557	619.487	670.245
ENSG00000162426	10.2521	10.7257	6.69788	15.5589	18.6917	8.28657	20.3398	10.0278	3.30679	31.2907	19.3776	18.0888	33.0686	13.077	18.7248	33.4317	12.8581	22.8717	14.3343	26.656	36.9708
ENSG00000117245	2.79604	11.6196	8.61156	9.50824	3.9351	5.52438	5.27327	9.19216	8.8181	15.1407	27.1286	25.1233	20.5254	23.1361	22.6668	21.5688	42.081	26.1391	13.3787	26.656	39.3561
ENSG00000188295	40.0765	82.2307	58.3673	61.3714	48.205	39.5914	64.0326	72.7016	63.9312	71.6658	82.3547	51.2515	57.0149	58.3433	68.9859	55.0005	61.9526	62.0803	73.5826	72.5045	71.5565
ENSG00000169905	912.44	852.696	980.761	941.316	1076.25	939.144	917.549	899.16	872.992	1129.49	1169.44	1199.89	1081	1316.75	1100.82	978.146	1047.35	1056.45	1080.8	1117.42	1006.56
ENSG00000116750	866.771	723.094	690.839	541.105	524.352	526.657	496.441	478.828	500.427	405.77	452.466	460.259	395.683	453.67	396.176	490.69	497.959	561.99	476.854	488.339	453.191
ENSG00000235169	4.66006	3.57525	8.61156	0.864385	2.95133	0	8.28657	3.3426	2.20452	6.05626	8.71991	8.03945	19.3851	3.01776	9.85513	5.3922	14.027	10.8913	11.4674	13.8611	9.54086
ENSG00000116514	457.618	390.596	338.722	546.292	536.158	544.151	675.732	605.847	613.96	474.407	378.832	423.076	424.191	316.865	334.089	428.141	444.189	390.997	424.295	406.238	360.167
ENSG00000162419	330.864	303.896	359.772	270.553	287.262	298.316	269.69	261.559	259.032	276.569	190.869	217.065	181.307	208.225	233.567	242.649	247.81	258.123	267.573	248.434	246.87
ENSG00000154222	1297.36	1266.53	1240.07	1043.31	1173.64	1192.34	1023.77	1097.21	1140.84	1201.16	914.621	979.808	1125.47	916.392	1065.34	1028.83	935.134	985.661	950.84	1009.73	907.574
ENSG00000173406	0.932012	0	0	0	0	0	0	1.6713	1.10226	23.2157	19.3776	28.1381	15.9642	36.2131	40.406	49.6083	29.2229	34.8521	57.3371	22.3911	67.9786
ENSG00000197147	35.4165	47.372	43.0578	42.3549	38.3672	27.6219	36.9129	32.5904	28.6588	51.4782	34.8796	42.2071	31.9283	42.2486	27.5944	57.1573	29.2229	44.6543	43.9585	39.451	35.7782
ENSG00000189195	44.7366	42.0091	99.5114	82.981	111.167	92.073	98.6855	116.991	130.067	113.05	143.394	144.71	108.328	126.746	141.914	158.531	146.115	153.567	128.053	156.738	175.313
ENSG00000058673	14.9122	14.301	16.2663	19.8809	8.85398	8.28657	11.2999	14.2061	16.5339	20.1875	6.78215	28.1381	9.12239	28.1657	25.6233	26.961	31.5608	28.3173	23.8905	21.3248	16.6965
ENSG00000131236	10415.2	9605.79	9242.12	11434.1	10453.6	10047	9476.07	9432.82	9414.42	7655.11	5252.29	6353.18	7253.44	4899.83	5937.72	5167.89	4917.63	5081.87	6420.8	5518.87	5833.04
ENSG00000097021	830.423	815.156	733.897	924.892	875.56	861.803	830.163	742.893	791.424	656.095	398.209	682.349	753.737	349.054	765.744	775.399	658.1	695.953	912.616	713.316	791.891
ENSG00000143337	812.714	858.059	854.459	863.521	958.197	874.693	885.156	952.642	1012.98	1036.63	933.03	859.217	1031.97	1009.94	1006.21	763.536	772.654	698.131	874.391	747.436	675.016
ENSG00000081870	635.632	572.039	543.485	547.156	560.752	534.944	489.661	595.819	541.211	442.107	462.155	544.673	550.764	582.427	520.351	486.377	544.715	477.038	449.141	445.689	415.027
ENSG00000078808	1686.01	1762.6	1604.62	1997.59	1940.01	2119.52	2162.79	1847.62	1989.58	2587.03	2409.6	2401.79	3190.55	2150.66	2463.78	3274.15	2596.17	2416.78	2443.52	2383.05	2076.33
ENSG00000133216	2386.88	1966.39	2061.99	2598.34	1937.05	2092.82	2380.51	1752.36	1761.42	2437.65	2537.49	2437.96	2556.55	2333.73	2453.93	2937.67	3136.2	2996.19	2882.15	3661.47	3515.81
ENSG00000143183	895.664	943.865	969.279	1044.18	913.928	928.096	1039.59	953.477	888.424	842.83	909.777	838.113	912.239	891.244	845.57	733.34	884.87	819.024	937.462	883.915	871.796
ENSG00000248333	1358.87	1331.78	1338.62	1174.7	1179.55	1176.69	1294.21	1215.04	1223.51	1121.42	1116.15	1092.36	1255.47	1120.59	1051.54	1042.85	1096.44	1007.44	1115.21	1091.83	1056.65
ENSG00000162390	82.9491	74.1864	93.7704	106.319	95.4262	138.109	108.479	95.2642	141.09	51.4782	32.9419	50.2466	68.4179	22.1302	42.3771	42.0592	29.2229	16.3369	43.0028	28.7885	44.1265
ENSG00000117448	757.726	687.341	787.48	1066.65	1090.02	1114.08	992.882	1102.22	1121	1210.24	1149.09	1075.28	1310.2	1043.14	1172.76	996.479	1059.04	1077.15	1127.63	1012.93	1205.73
ENSG00000162687	6.52408	7.15049	29.6621	13.8302	8.85398	10.128	20.3398	7.52085	17.6362	21.1969	55.2261	19.0937	14.8239	9.05327	24.6378	22.6473	46.7567	23.9608	9.55619	11.7287	21.4669
ENSG00000143387	134.21	142.116	172.231	97.6756	114.118	111.408	139.365	116.155	123.453	184.716	347.827	211.036	161.922	329.942	229.625	201.668	212.743	236.341	227.437	224.977	240.907
ENSG00000159023	496.762	508.579	578.888	430.464	441.715	473.255	489.661	595.819	558.847	631.87	822.578	669.285	669.355	890.239	712.526	624.417	577.445	691.596	691.868	742.104	748.958
ENSG00000142920	48.4646	67.9297	43.0578	54.4563	49.1888	51.5609	63.2792	54.3173	48.4995	71.6658	95.919	84.4143	66.1373	88.5209	40.406	80.883	101.696	89.3085	73.5826	89.5643	53.6673
ENSG00000278997	0.932012	1.78762	0.95684	3.45754	1.96755	2.76219	6.02659	2.50695	2.20452	1.00938	1.93776	10.0493	3.42089	21.1243	11.8262	9.70596	9.35134	11.9804	10.5118	12.7949	19.0817
ENSG00000116525	217.159	244.904	193.282	193.622	200.69	206.243	209.424	203.899	212.737	290.701	292.601	234.149	287.355	229.35	269.045	225.394	178.844	162.28	225.526	212.182	159.809
ENSG00000225934	4.66006	2.68144	2.87052	2.59316	1.96755	0	4.51995	6.6852	1.10226	9.08439	10.6577	2.00986	3.42089	0	3.94205	5.3922	8.18242	2.17826	1.91124	1.06624	3.57782
ENSG00000163131	101.589	207.364	255.476	108.913	303.003	226.5	201.891	405.29	432.087	754.005	503.817	502.466	553.045	403.374	489.8	387.16	260.669	267.926	371.736	247.368	289.804
ENSG00000183814	331.796	319.985	343.506	202.266	176.096	157.445	232.024	135.375	179.669	118.097	85.2613	127.626	98.0656	112.663	104.464	124.021	133.257	151.389	128.053	94.8955	145.498
ENSG00000275774	2.79604	4.46906	9.5684	9.50824	3.9351	8.28657	9.79322	11.6991	9.92036	2.01875	3.87551	7.03452	0	3.01776	6.89859	1.07844	8.18242	9.80215	8.60057	8.52994	1.19261
ENSG00000213516	501.422	455.844	493.73	467.633	490.904	447.475	458.021	483.006	486.098	403.751	368.174	394.938	411.648	380.237	350.843	296.571	308.594	226.539	300.064	206.851	245.677
ENSG00000117226	555.479	463.888	441.103	692.373	688.643	603.999	647.106	672.699	581.995	641.964	492.19	458.249	462.961	388.285	368.582	507.945	547.053	361.591	399.449	360.39	288.611
ENSG00000117228	616.992	473.72	576.975	772.761	681.757	515.609	993.635	768.798	579.79	1063.88	607.487	500.456	539.361	368.166	387.307	523.044	590.303	331.095	409.96	360.39	262.374
ENSG00000234518	193.859	206.471	174.145	210.91	196.755	175.859	187.578	187.186	182.976	159.482	150.176	147.725	124.293	126.746	139.943	124.021	173	132.874	114.674	149.274	112.105
ENSG00000162645	159.374	340.542	547.313	223.011	733.897	568.09	532.6	1165.73	827.799	1914.79	3172.11	1917.41	1184.77	2413.2	1319.6	2454.53	3159.58	2624.8	1820.45	2589.9	2109.72
ENSG00000162654	1.86402	0	0	0.864385	3.9351	0	0	7.52085	2.20452	9.08439	4.84439	6.02959	2.2806	2.01184	2.95654	5.3922	4.67567	3.26738	3.82247	2.13248	9.54086
ENSG00000126705	509.811	516.623	492.773	613.714	518.45	657.401	651.626	515.596	544.518	587.457	567.763	591.905	700.143	532.131	557.8	635.201	570.432	572.881	658.421	565.108	555.755
ENSG00000235912	24.2323	22.3453	17.2231	27.6603	28.5295	26.7012	19.5864	26.7408	23.1475	32.3001	17.4398	16.0789	14.8239	36.2131	15.7682	28.0395	9.35134	10.8913	22.9348	10.6624	16.6965
ENSG00000126709	57.7847	73.2926	107.166	74.3372	126.907	96.6766	105.465	119.498	99.2036	1412.12	469.906	235.154	542.782	175.03	169.508	3460.72	2095.87	510.801	757.805	333.734	52.4747
ENSG00000235400	5.59207	1.78762	17.2231	6.0507	2.95133	3.68292	3.0133	11.6991	1.10226	2.01875	7.75103	2.00986	4.56119	2.01184	5.91308	4.31376	3.50675	2.17826	7.64495	2.13248	1.19261
ENSG00000137959	36.3485	67.9297	90.8998	121.878	182.982	105.884	149.158	199.72	133.374	2333.68	1045.42	330.623	328.406	210.237	92.6382	1833.35	2008.2	347.432	354.534	197.255	23.8522
ENSG00000174151	339.252	409.366	318.628	340.568	344.321	309.365	349.543	396.098	342.804	279.597	342.014	289.42	368.316	299.764	272.987	295.493	327.297	291.886	289.552	314.541	280.263
ENSG00000181754	20.5043	13.4072	22.9642	21.6096	16.7242	17.4939	29.3797	13.3704	37.4769	21.1969	14.5332	27.1332	25.0866	51.3019	25.6233	34.5101	3.50675	19.6043	31.5354	30.921	22.6595
ENSG00000065135	2819.34	2417.76	2111.75	2168.74	2098.39	1848.83	1835.1	1857.65	1764.72	1403.03	1094.83	1198.88	1228.1	1094.44	1105.75	1197.07	1187.62	1164.28	1226.06	1095.03	1137.75
ENSG00000073756	87.6091	96.5317	112.907	65.6933	101.329	87.4693	325.436	357.658	244.702	476.426	199.589	324.593	413.928	286.687	414.901	177.943	106.371	162.28	163.411	167.4	124.031
ENSG00000273129	9.32012	6.25668	7.65472	7.77947	6.88643	4.60365	21.8464	26.7408	14.3294	13.1219	9.68879	22.1085	19.3851	21.1243	25.6233	17.255	7.0135	5.44564	7.64495	6.39745	3.57782
ENSG00000153904	1603.99	833.032	788.437	1274.97	788.988	635.303	899.469	528.131	492.711	666.189	568.732	625.068	597.516	495.918	538.09	806.673	666.283	766.746	772.14	574.704	751.343
ENSG00000155380	1253.56	1268.32	1206.58	1113.33	1217.91	1085.54	1165.39	1600.27	1247.76	2724.31	1809.87	1858.12	2567.95	1933.38	2099.14	1994.04	1254.25	1342.9	1753.56	1462.88	1511.03
ENSG00000134259	11.1841	9.83193	4.7842	9.50824	3.9351	16.5731	18.0798	12.5348	12.1249	14.1313	2.90664	3.0148	9.12239	8.04735	14.7827	21.5688	14.027	8.71303	21.9792	13.8611	15.5039
ENSG00000230699	21.4363	8.93812	10.5252	19.8809	14.7566	25.7804	17.3265	1.6713	16.5339	3.02813	1.93776	9.04439	4.56119	15.0888	8.86962	8.62752	0	11.9804	0.955619	10.6624	3.57782
ENSG00000223764	36.3485	25.0267	33.4894	50.1344	11.8053	40.5121	42.1862	14.2061	24.2498	5.04688	8.71991	4.01973	5.70149	5.0296	6.89859	9.70596	14.027	19.6043	7.64495	8.52994	5.96304
ENSG00000188976	2164.13	2044.15	1715.61	1837.68	1545.51	1771.48	1667.11	1472.42	1537.66	1384.87	1095.8	1125.52	1549.67	980.771	1261.46	1098.93	1187.62	1129.43	1163.94	1192.06	1197.38
ENSG00000187583	420.337	342.33	301.405	286.976	281.36	336.987	328.449	246.517	310.838	250.325	155.021	207.016	337.528	152.9	228.639	205.982	162.479	157.924	203.547	220.712	240.907
ENSG00000272512	15.8442	1.78762	10.5252	0	0.983776	9.2073	1.50665	0.83565	2.20452	4.03751	0	2.00986	5.70149	0	3.94205	28.0395	8.18242	4.35651	3.82247	8.52994	4.77043
ENSG00000188290	11.1841	16.0886	14.3526	20.7453	8.85398	13.8109	25.613	15.0417	8.8181	18.1688	11.6265	24.1184	46.7522	20.1184	18.7248	45.2945	44.4189	23.9608	42.0472	15.9936	32.2004
ENSG00000187608	79.221	70.6111	79.4178	101.133	121.004	127.981	131.832	77.7155	143.294	643.982	195.713	107.528	272.531	63.3729	99.5368	291.179	185.858	96.9324	198.769	95.9618	65.5934
ENSG00000188157	7606.15	8099.72	6477.81	11527.4	10121.1	11813.9	10093	8881.29	9359.31	14836.8	11792.2	13360.6	14346.1	9274.58	12061.7	16330.8	14097.1	12272.3	10566.3	10192.2	9620.77
ENSG00000116221	1930.2	1893.99	1662.03	1399.44	1381.22	1451.07	1413.24	1273.53	1329.33	990.199	864.24	915.493	911.098	871.126	972.702	876.772	691.999	839.718	843.811	846.596	831.247
ENSG00000198711	0.932012	1.78762	5.74104	0	0	0	0.753324	0.83565	0	2.01875	3.87551	0	0	5.0296	1.97103	3.23532	7.0135	5.44564	1.91124	0	1.19261
ENSG00000157216	693.417	796.386	762.602	786.591	703.4	889.425	732.231	741.222	865.276	583.42	716.001	715.511	832.418	603.552	653.395	606.084	632.384	602.288	603.951	631.215	553.37
ENSG00000135775	360.689	407.578	438.233	306.857	343.338	344.353	328.449	353.48	411.144	328.047	342.014	304.494	290.776	297.752	284.813	244.806	317.945	239.608	295.286	311.343	263.566
ENSG00000119280	532.179	493.384	354.988	363.042	290.214	286.347	390.222	308.355	319.656	391.638	626.864	557.737	483.486	917.398	620.873	625.495	821.749	805.955	890.636	996.936	1172.33
ENSG00000137965	48.4646	70.6111	79.4178	78.6591	109.199	78.262	97.9322	101.114	80.4652	816.586	283.881	136.671	215.516	125.74	70.9569	826.085	833.438	170.993	258.973	130.082	16.6965
ENSG00000160714	1064.36	1141.4	1193.18	949.96	1062.48	982.419	1056.91	1226.73	1132.02	1158.76	995.038	969.759	1226.96	1071.3	1014.09	972.753	1073.07	1002	1105.65	1026.79	957.664
ENSG00000160716	1.86402	5.36287	0.95684	0	0	6.44511	6.77992	4.17825	4.40905	9.08439	2.90664	12.0592	7.98209	4.02368	7.88411	5.3922	11.6892	3.26738	6.68933	7.46369	3.57782
ENSG00000287064	5.59207	4.46906	1.91368	1.72877	0.983776	3.68292	3.76662	0	4.40905	26.2438	1.93776	14.069	36.4895	1.00592	24.6378	67.9418	30.3918	41.3869	41.0916	10.6624	11.9261
ENSG00000160710	4423.33	4708.6	5005.23	4277.84	4651.29	4327.43	4656.3	4639.53	4490.62	6300.53	4537.26	4184.54	4644.43	4192.67	3997.24	4834.65	5214.54	4071.16	4752.29	4366.26	3778.18
ENSG00000159658	1943.25	2118.33	1913.68	1968.21	2201.69	2053.23	2076.92	2289.68	2140.59	2060.14	2169.32	2084.23	2253.23	2386.04	2339.61	1882.96	2050.28	2084.59	2094.72	2104.76	2102.57
ENSG00000143801	15.8442	23.2391	19.1368	33.711	25.5782	23.939	22.5997	28.4121	18.7385	12.1125	10.6577	12.0592	9.12239	26.1539	22.6668	17.255	32.7297	20.6934	24.8461	30.921	41.7413
ENSG00000132185	5.59207	5.36287	16.2663	6.91508	6.88643	8.28657	12.0532	43.4538	19.8407	12.1125	9.68879	10.0493	23.9463	2.01184	20.6958	10.7844	8.18242	6.53477	2.86686	9.59618	2.38522
ENSG00000162746	56.8527	46.4782	22.9642	42.3549	50.1726	50.6401	52.7327	27.5765	38.5792	51.4782	15.5021	35.1726	37.6298	12.071	11.8262	32.3532	17.5338	26.1391	26.7573	35.186	13.1187
ENSG00000081721	482.782	471.933	467.895	286.112	346.289	292.792	232.777	243.174	254.623	258.4	253.846	251.233	214.376	228.344	206.958	222.159	278.202	233.073	234.127	213.248	186.047
ENSG00000229808	1.86402	1.78762	0.95684	2.59316	0	3.68292	0.753324	0	2.20452	5.04688	12.5954	0	5.70149	3.01776	0.985513	2.15688	4.67567	2.17826	6.68933	1.06624	7.15565
ENSG00000082512	460.414	541.65	538.701	555.8	575.509	569.011	454.255	533.145	590.813	670.226	837.111	782.842	612.34	925.446	837.686	778.634	862.661	927.937	853.367	849.795	909.96
ENSG00000236809	27.0283	14.301	26.7915	14.6946	37.3835	24.8597	17.3265	23.3982	9.92036	12.1125	15.5021	27.1332	15.9642	20.1184	21.6813	19.4119	12.8581	28.3173	12.423	25.5898	13.1187
ENSG00000238137	14.9122	26.8144	17.2231	22.474	16.7242	25.7804	14.3132	10.8635	8.8181	17.1594	16.4709	16.0789	20.5254	14.0829	7.88411	9.70596	0	16.3369	24.8461	13.8611	7.15565
ENSG00000170385	388.649	531.818	477.463	694.102	673.886	638.066	740.518	692.754	590.813	520.838	734.41	695.413	519.976	1176.93	757.86	639.515	855.647	798.331	615.418	766.628	667.86
ENSG00000227764	1.86402	2.68144	5.74104	4.32193	5.90265	6.44511	1.50665	3.3426	2.20452	7.06564	14.5332	7.03452	4.56119	8.04735	10.8406	18.3335	19.8716	11.9804	11.4674	15.9936	10.7335
ENSG00000198570	1.86402	3.57525	5.74104	12.9658	18.6917	9.2073	11.2999	20.8913	27.5566	3.02813	8.71991	4.01973	1.1403	7.04143	6.89859	0	1.16892	0	6.68933	3.19873	0
ENSG00000118217	1162.22	1102.07	930.049	1142.72	1103.8	1067.13	1134.51	1119.77	1119.9	1201.16	1179.13	1126.53	1249.77	1152.78	1148.12	1172.26	1123.33	1149.03	1224.15	1163.27	1080.5
ENSG00000117054	570.391	505.004	617.162	606.799	618.795	561.645	540.134	542.337	594.119	531.942	468.937	482.367	394.543	441.599	440.524	396.866	349.506	397.532	360.268	424.364	424.568
ENSG00000181227	27.0283	19.6639	15.3094	17.2877	27.5457	23.939	15.0665	23.3982	19.8407	9.08439	11.6265	24.1184	19.3851	20.1184	17.7392	22.6473	10.5203	11.9804	12.423	23.4573	25.0448
ENSG00000137955	1195.77	1064.53	1010.42	925.757	981.808	848.913	902.483	931.75	872.992	743.911	760.57	680.339	790.227	831.895	768.7	718.241	876.688	824.47	653.643	801.814	658.319
ENSG00000213047	381.193	351.268	385.607	335.382	294.149	252.28	335.983	333.425	261.236	290.701	261.597	215.055	265.689	271.598	214.842	264.218	285.216	266.836	232.215	222.845	212.284
ENSG00000134376	5.59207	7.15049	8.61156	0.864385	0.983776	0	0.753324	1.6713	1.10226	4.03751	0	3.0148	1.1403	0	0	6.47064	0	3.26738	8.60057	2.13248	2.38522
ENSG00000117400	4.66006	4.46906	4.7842	6.91508	2.95133	5.52438	6.77992	0	3.30679	12.1125	3.87551	9.04439	6.84179	3.01776	2.95654	3.23532	0	6.53477	0	6.39745	3.57782
ENSG00000117399	3482.93	2713.61	2308.86	1640.6	1211.03	1311.12	1256.55	863.227	971.093	193.8	123.048	180.888	209.815	78.4617	172.465	276.081	168.324	123.071	292.419	105.558	144.306
ENSG00000066322	1362.6	1234.35	1039.13	1343.26	1237.59	1256.8	1366.53	1149.02	1297.36	922.57	700.499	810.98	1110.65	602.546	851.483	782.948	694.337	552.188	850.5	728.243	758.498
ENSG00000159479	588.1	587.234	486.075	621.493	512.547	474.176	513.014	572.421	545.62	521.848	449.56	515.53	465.242	475.8	489.8	502.553	549.391	532.584	453.919	537.386	517.592
ENSG00000116337	1466.05	1458.7	1242.94	1213.6	1056.58	1225.49	1332.63	1184.95	1292.95	1275.85	1390.34	1445.09	1654.57	1622.55	1824.18	1793.45	1738.18	1667.46	1517.52	1581.24	1793.68
ENSG00000066279	4087.8	3809.43	4181.39	1987.22	1867.21	1629.69	1622.66	1475.76	1495.77	378.516	341.045	371.825	329.546	285.681	335.074	878.929	494.452	561.99	877.258	293.217	380.442
ENSG00000224727	4.66006	8.04431	0.95684	7.77947	2.95133	2.76219	11.2999	6.6852	9.92036	0	0.968879	2.00986	4.56119	2.01184	0.985513	0	2.33783	4.35651	3.82247	5.33121	8.34825
ENSG00000228939	0	4.46906	0.95684	4.32193	3.9351	0.92073	0.753324	1.6713	0	0	0	4.01973	1.1403	5.0296	1.97103	5.3922	5.84459	2.17826	2.86686	6.39745	4.77043
ENSG00000117020	1189.25	1111.9	1275.47	1466.86	1703.9	1514.6	1490.83	1729.8	1927.86	2093.45	2417.35	2448.01	1654.57	2720.01	2344.54	2018.84	2701.37	2630.24	2210.35	2466.22	2492.55
ENSG00000198912	393.309	385.233	350.204	363.042	331.532	340.67	375.909	404.455	394.61	378.516	321.668	390.918	415.069	364.143	339.017	394.709	372.885	383.373	341.156	365.721	379.249
ENSG00000183856	3260.18	2606.35	2462.91	1754.7	1467.79	1535.78	1479.53	1128.96	1267.6	554.148	322.637	484.377	476.645	301.776	543.018	1425.7	655.763	701.399	931.728	486.206	534.288
ENSG00000163382	732.561	639.075	620.989	662.984	575.509	549.676	549.927	483.842	507.041	465.323	301.321	445.185	505.152	305.799	426.727	409.807	438.344	401.888	461.564	403.039	459.154
ENSG00000160818	999.117	818.732	730.069	706.203	538.125	492.59	636.559	566.571	514.757	303.822	248.033	240.179	393.403	210.237	267.074	173.629	185.858	201.489	255.15	253.766	290.996
ENSG00000272068	2.79604	5.36287	2.87052	2.59316	2.95133	1.84146	0	0	0	12.1125	7.75103	15.074	11.403	32.1894	10.8406	56.0789	40.9121	26.1391	19.1124	34.1197	21.4669
ENSG00000272405	39.1445	52.7349	33.4894	22.474	42.3024	25.7804	18.0798	19.22	14.3294	73.6845	76.5414	98.4833	62.7164	90.5327	78.8411	179.021	142.608	138.319	146.21	157.804	168.158
ENSG00000229953	11.1841	17.8762	17.2231	10.3726	13.7729	10.128	9.79322	13.3704	4.40905	25.2344	30.0352	26.1282	25.0866	21.1243	39.4205	58.2358	28.054	45.7434	43.0028	56.5108	46.5117
ENSG00000132688	219.955	220.771	258.347	382.923	289.23	412.487	357.829	295.82	381.383	254.363	175.367	309.519	214.376	151.894	234.552	363.434	272.358	297.332	397.537	297.482	337.508
ENSG00000143320	70.8329	66.1421	34.4463	40.6261	40.3348	64.4511	29.3797	25.0695	30.8633	46.4313	54.2572	38.1874	41.0507	39.2309	23.6523	134.805	84.162	78.4172	49.6922	61.842	53.6673
ENSG00000223356	6.52408	8.04431	0.95684	0	0.983776	1.84146	2.25997	0.83565	5.51131	0	1.93776	5.02466	1.1403	8.04735	1.97103	1.07844	0	5.44564	0	2.13248	3.57782
ENSG00000143319	661.729	683.766	586.543	643.967	532.223	591.108	628.273	544.008	662.46	572.317	445.684	570.801	548.483	513.019	480.93	574.809	580.952	639.318	658.421	613.089	611.808
ENSG00000143303	195.723	206.471	188.498	159.047	219.382	243.993	220.724	223.119	274.463	297.766	323.605	323.588	306.74	365.149	375.481	393.631	460.553	362.68	380.336	432.894	405.487
ENSG00000143314	786.618	602.429	563.579	825.488	635.519	682.261	720.931	508.911	589.71	357.319	284.85	357.756	352.352	251.48	348.872	345.101	334.31	335.451	427.161	364.655	355.397
ENSG00000143321	8198.91	8270.44	7862.36	5893.38	6624.75	5751.8	6385.18	8114.17	6777.81	8338.46	7384.79	6940.06	7887.44	6970.01	6628.56	6896.63	7052.08	6185.16	7273.21	6738.65	6845.57
ENSG00000143294	1085.79	1043.97	935.79	938.723	906.057	964.925	953.709	904.174	842.129	873.111	729.566	748.674	919.08	645.8	738.149	880.007	695.506	787.44	812.276	785.82	751.343
ENSG00000027869	10.2521	50.9473	32.5326	70.0152	99.3613	101.28	73.0725	131.197	113.533	82.7689	46.5062	143.705	126.573	86.5091	167.537	141.276	94.6823	145.943	151.943	207.917	203.936
ENSG00000123091	1368.19	1313.9	1337.66	1223.97	1292.68	1095.67	1319.82	1337.04	1287.44	1336.41	1352.55	1316.46	1449.32	1481.72	1347.2	1214.32	1220.35	1218.73	1444.9	1296.55	1420.4
ENSG00000233406	315.952	286.02	265.045	330.195	242.009	227.42	256.13	259.052	203.919	180.678	253.846	202.996	228.06	244.438	185.276	149.903	154.297	208.023	212.147	204.718	199.165
ENSG00000085832	1160.35	1182.51	1144.38	965.519	1043.79	920.73	863.31	940.107	997.548	1103.25	988.256	927.552	925.922	1021.01	966.788	868.145	1002.93	997.641	976.642	988.406	993.442
ENSG00000237491	81.085	62.5668	75.5904	53.5919	75.7507	80.1035	63.2792	62.6738	62.829	68.6376	106.577	110.542	68.4179	117.693	124.175	124.021	134.425	143.765	120.408	127.949	116.876
ENSG00000230092	19.5723	49.1596	46.8852	20.7453	22.6268	18.4146	15.8198	40.1112	23.1475	41.3845	25.1908	38.1874	14.8239	31.1835	15.7682	29.1179	12.8581	28.3173	10.5118	34.1197	19.0817
ENSG00000225880	34.4844	31.2834	44.0147	25.0672	42.3024	34.067	39.9262	29.2478	29.7611	10.0938	34.8796	40.1973	31.9283	22.1302	27.5944	49.6083	51.4324	63.1694	41.0916	42.6497	54.8599
ENSG00000230368	9.32012	8.04431	11.4821	12.9658	26.5619	21.1768	9.03989	14.2061	5.51131	12.1125	5.81327	10.0493	14.8239	25.148	7.88411	9.70596	9.35134	13.0695	10.5118	12.7949	15.5039
ENSG00000273443	7.4561	16.0886	16.2663	9.50824	11.8053	9.2073	9.03989	4.17825	11.0226	10.0938	2.90664	3.0148	15.9642	3.01776	2.95654	7.54908	21.0405	5.44564	18.1568	15.9936	9.54086
ENSG00000131591	317.816	304.79	245.908	162.504	181.015	225.579	252.364	162.952	239.191	178.66	155.989	199.981	299.898	157.929	204.987	194.119	208.067	182.974	215.97	196.189	161.002
ENSG00000272141	82.9491	63.4606	71.763	56.1851	51.1563	44.195	84.3723	72.7016	46.295	51.4782	33.9107	25.1233	64.997	47.2782	42.3771	71.1771	30.3918	37.0304	59.2483	46.9146	48.8969
ENSG00000085831	6.52408	11.6196	8.61156	5.18631	6.88643	3.68292	5.27327	8.3565	9.92036	4.03751	15.5021	11.0542	22.806	5.0296	4.92757	14.0197	24.5473	13.0695	15.2899	11.7287	1.19261
ENSG00000187634	104.385	54.5225	98.5546	118.421	56.0752	81.0242	85.879	28.4121	54.0109	13.1219	31.0041	32.1578	20.5254	47.2782	42.3771	28.0395	64.2904	37.0304	45.8697	51.1796	35.7782
ENSG00000156875	97.8613	78.6554	51.6694	66.5577	62.9616	63.5303	73.0725	83.565	56.2154	61.572	76.5414	76.3748	80.9612	55.3256	67.0149	63.628	68.9661	68.6151	62.1152	79.9681	73.9417
ENSG00000156876	309.428	336.967	314.801	194.487	147.566	156.524	201.891	170.473	174.157	72.6751	128.861	145.715	106.048	155.917	135.015	198.433	190.534	129.606	145.254	130.082	143.113
ENSG00000122477	26.0963	16.9824	33.4894	16.4233	6.88643	12.8902	16.5731	8.3565	13.2271	5.04688	20.3464	17.0838	19.3851	28.1657	18.7248	14.0197	16.3648	14.1587	15.2899	17.0599	11.9261
ENSG00000137992	253.507	238.648	275.57	349.212	403.348	296.475	379.675	411.976	394.61	375.488	567.763	390.918	347.791	496.924	377.452	401.18	483.932	416.047	417.605	415.834	394.753
ENSG00000225169	0.932012	5.36287	0	2.59316	0	5.52438	0.753324	2.50695	1.10226	5.04688	0	0	5.70149	7.04143	0.985513	0	0	3.26738	0.955619	1.06624	1.19261
ENSG00000137996	589.032	594.385	568.363	669.034	627.649	595.712	471.581	518.103	520.268	394.666	525.132	491.412	441.295	535.149	415.887	460.494	467.567	508.623	504.567	576.837	548.599
ENSG00000121774	3893.95	3750.43	3117.39	3295.04	2888.37	2762.19	2384.27	2139.27	2243.1	1754.3	1452.35	1554.63	1628.35	1500.83	1331.43	1550.8	1732.34	1673.99	1749.74	1651.61	1610.02
ENSG00000121775	278.672	340.542	336.808	263.638	329.565	307.524	226.751	255.709	289.895	284.644	226.718	211.036	285.075	198.166	229.625	251.277	225.601	214.558	222.659	214.315	195.588
ENSG00000025800	1958.16	1972.64	1715.61	1819.53	1818.02	1657.31	1781.61	1733.14	1831.96	1562.52	1651.94	1648.09	1753.78	1715.09	1677.34	1597.17	1629.47	1700.13	1773.63	1855.26	1691.12
ENSG00000160050	68.0369	47.372	68.8925	95.0824	86.5723	94.8352	109.985	87.7433	108.022	81.7595	78.4792	75.3699	103.767	72.4262	99.5368	62.5495	73.6418	90.3976	85.05	76.7694	90.6382
ENSG00000231346	2.79604	3.57525	2.87052	2.59316	3.9351	7.36584	12.0532	14.2061	7.71584	9.08439	9.68879	13.0641	18.2448	7.04143	20.6958	10.7844	3.50675	23.9608	12.423	9.59618	4.77043
ENSG00000064703	518.199	539.862	565.493	415.769	409.251	342.511	436.175	388.577	462.95	276.569	352.672	326.603	347.791	332.959	265.103	287.944	265.344	264.658	339.245	290.018	300.537
ENSG00000122406	15144.3	14730.9	14848.2	12246.6	12997.6	11918.8	11200.4	12484.6	11137.3	10159.4	13134.1	12283.3	10571.7	14154.3	11982.9	6919.27	10049.2	11420.6	9701.44	11460	12624.9
ENSG00000154511	131.414	144.797	199.023	144.352	162.323	136.268	137.858	177.158	147.703	208.941	248.033	171.843	205.254	192.131	201.045	205.982	133.257	147.032	207.369	142.876	158.617
ENSG00000207523	1.86402	2.68144	0	5.18631	0	3.68292	1.50665	1.6713	3.30679	1.00938	5.81327	1.00493	1.1403	6.03552	7.88411	3.23532	5.84459	3.26738	4.77809	1.06624	7.15565
ENSG00000143033	600.216	603.323	621.946	535.919	451.553	476.017	506.987	473.814	479.484	498.632	605.549	555.727	474.364	556.273	539.076	544.612	642.904	709.022	520.812	572.572	559.333
ENSG00000189410	315.952	345.905	318.628	287.84	255.782	307.524	231.271	203.899	270.054	324.01	177.305	252.238	383.14	129.764	201.045	256.669	156.635	216.737	211.192	194.056	223.018
ENSG00000117298	6810.21	8957.78	9444.02	9031.1	11062.6	10691.5	11684.8	13466.5	12607.7	13744.7	9743.04	12631	15042.8	9172.98	12290.3	14693.8	12470	11969.5	14689.8	13982.7	13418
ENSG00000231105	3.72805	8.04431	2.87052	9.50824	4.91888	13.8109	6.02659	3.3426	11.0226	22.2063	5.81327	0	6.84179	6.03552	13.7972	11.8628	31.5608	19.6043	12.423	10.6624	14.3113
ENSG00000143502	28.8924	10.7257	15.3094	18.1521	5.90265	5.52438	12.8065	5.0139	4.40905	9.08439	6.78215	15.074	11.403	8.04735	9.85513	21.5688	17.5338	10.8913	31.5354	10.6624	7.15565
ENSG00000162620	6.52408	1.78762	0.95684	16.4233	8.85398	9.2073	6.77992	7.52085	11.0226	7.06564	1.93776	2.00986	2.2806	2.01184	2.95654	11.8628	0	0	3.82247	2.13248	0
ENSG00000178965	20.5043	22.3453	62.1946	19.8809	32.4646	32.2255	21.0931	45.1251	52.9086	18.1688	27.1286	50.2466	29.6478	54.3196	44.3481	9.70596	12.8581	9.80215	21.9792	27.7223	11.9261
ENSG00000116791	1282.45	1023.41	1197.96	1416.73	1266.12	1178.53	1184.98	1186.62	1004.16	1468.64	1190.75	1124.52	1265.73	1137.69	1064.35	1229.42	1283.47	1110.91	1310.15	1067.31	1184.26
ENSG00000162623	673.845	608.686	695.623	656.069	600.103	526.657	708.125	681.891	733.005	398.704	460.217	421.066	450.418	436.569	330.147	276.081	376.391	356.145	407.093	375.317	364.938
ENSG00000259030	17.7082	16.0886	11.4821	6.91508	8.85398	4.60365	11.2999	6.6852	3.30679	2.01875	12.5954	14.069	10.2627	25.148	3.94205	15.0982	11.6892	20.6934	15.2899	20.2586	23.8522
ENSG00000183929	0.932012	9.83193	11.4821	2.59316	2.95133	4.60365	1.50665	3.3426	3.30679	0	7.75103	11.0542	2.2806	2.01184	5.91308	5.3922	18.7027	2.17826	4.77809	2.13248	4.77043
ENSG00000154358	25.1643	27.7082	65.0651	45.8124	69.8481	46.0365	76.0858	67.6877	48.4995	217.016	354.61	288.415	265.689	322.9	328.176	509.024	510.817	520.603	387.981	501.134	432.917
ENSG00000275557	5.59207	6.25668	8.61156	11.237	4.91888	8.28657	12.0532	14.2061	13.2271	12.1125	22.2842	27.1332	19.3851	30.1776	15.7682	19.4119	28.054	22.8717	10.5118	19.1924	14.3113
ENSG00000220323	79.221	72.3987	106.209	65.6933	99.3613	83.7864	64.0326	117.827	88.181	69.647	143.394	103.508	90.0836	190.119	118.262	114.315	128.581	127.428	97.4731	105.558	97.7938
ENSG00000261716	113.705	96.5317	153.094	81.2522	141.664	143.634	79.8524	89.4146	115.738	119.106	174.398	162.799	100.346	217.279	188.233	144.511	129.75	127.428	125.186	115.154	144.306
ENSG00000264207	9.32012	18.77	7.65472	6.91508	12.7891	12.8902	9.79322	7.52085	6.61357	11.1031	21.3153	8.03945	14.8239	22.1302	18.7248	23.7257	22.2094	19.6043	19.1124	15.9936	21.4669
ENSG00000184260	9.32012	8.93812	5.74104	11.237	6.88643	5.52438	6.02659	4.17825	7.71584	4.03751	0	5.02466	3.42089	5.0296	2.95654	3.23532	0	2.17826	0.955619	7.46369	1.19261
ENSG00000178096	46.6006	48.2658	43.0578	49.27	53.1239	60.7682	67.7992	26.7408	44.0905	69.647	52.3194	68.3354	72.9791	58.3433	66.0294	65.7849	59.6148	66.4368	97.4731	73.5707	58.4378
ENSG00000159164	10.2521	13.4072	22.0073	9.50824	7.8702	2.76219	15.8198	10.0278	11.0226	24.225	47.475	23.1134	31.9283	20.1184	16.7537	36.667	40.9121	29.4065	27.7129	44.7822	42.9339
ENSG00000143368	2667.42	2484.8	2021.8	2166.15	1729.48	2013.64	2136.43	1745.67	1892.58	1357.61	1066.74	1112.46	1540.54	811.777	1180.64	1243.44	963.188	913.779	1131.45	1041.72	1025.64
ENSG00000231333	6.52408	0.893812	7.65472	1.72877	1.96755	0	0.753324	0	2.20452	2.01875	5.81327	0	3.42089	8.04735	3.94205	0	1.16892	1.08913	0.955619	1.06624	4.77043
ENSG00000116852	807.122	1494.45	1432.39	835.861	1173.64	1411.48	1062.19	1635.37	1996.2	1108.3	606.518	1213.96	1148.28	536.155	1181.63	1156.09	1202.82	1043.38	947.974	1022.53	1018.49
ENSG00000229191	11.1841	10.7257	5.74104	12.9658	13.7729	6.44511	8.28657	10.8635	16.5339	13.1219	13.5643	16.0789	11.403	16.0947	18.7248	17.255	36.2364	32.6738	7.64495	54.3783	32.2004
ENSG00000116857	997.253	1600.82	1471.62	925.757	1315.31	1639.82	1337.9	1643.72	1926.75	1321.27	1330.27	1480.26	1541.68	1499.83	1871.49	1406.29	1409.71	1410.42	1625.51	1637.75	1815.15
ENSG00000163395	2218.19	6599.91	6929.44	2741.83	7179.59	8571.99	4884.56	9635.89	10765.8	6054.24	5716.38	7412.38	9226.15	10973.6	12976.3	5490.34	5177.13	6003.27	9870.58	9263.51	9912.95
ENSG00000081248	0	5.36287	21.0505	0	9.83776	4.60365	9.03989	91.9216	22.0452	108.003	40.6929	64.3156	334.107	91.5387	186.262	193.041	107.54	89.3085	392.759	261.229	279.07
ENSG00000226970	33.5524	26.8144	18.18	32.8466	19.6755	25.7804	23.3531	32.5904	24.2498	17.1594	12.5954	24.1184	27.3672	18.1065	33.5074	22.6473	37.4054	14.1587	21.0236	25.5898	26.2374
ENSG00000203943	18.6402	12.5134	6.69788	21.6096	15.7404	11.9695	13.5598	4.17825	6.61357	3.02813	7.75103	18.0888	1.1403	12.071	15.7682	6.47064	5.84459	4.35651	4.77809	7.46369	14.3113
ENSG00000174529	21.4363	13.4072	13.3958	31.1179	16.7242	23.0182	42.9395	30.0834	19.8407	33.3094	29.0664	15.074	18.2448	30.1776	39.4205	35.5885	50.2634	42.476	40.136	46.9146	52.4747
ENSG00000116984	1766.16	1806.39	1892.63	1458.22	1563.22	1650.87	1352.97	1603.61	1566.32	2107.58	2195.48	2190.75	1863.25	2257.28	2102.1	2274.43	2326.15	2433.11	1963.8	2161.27	2214.67
ENSG00000227496	3.72805	6.25668	3.82736	7.77947	8.85398	13.8109	10.5465	11.6991	11.0226	15.1407	21.3153	11.0542	17.1045	21.1243	20.6958	21.5688	33.8986	21.7826	20.068	9.59618	23.8522
ENSG00000143742	2915.33	2781.54	2818.85	3121.3	3080.2	2861.63	2928.17	3066	2882.42	2092.44	2138.31	2227.93	2070.78	2110.42	2030.16	1715.8	1849.23	1840.63	2082.29	1715.58	1803.22
ENSG00000242861	26.0963	16.0886	14.3526	11.237	24.5944	28.5426	13.5598	12.5348	18.7385	23.2157	69.7593	33.1627	14.8239	74.438	32.5219	56.0789	104.034	90.3976	51.6034	79.9681	63.2082
ENSG00000196187	553.615	549.694	784.609	910.198	969.019	1126.05	1090.81	1266.01	1273.11	1241.53	1474.63	1610.91	1492.65	1579.29	1705.92	1796.68	1559.34	1646.76	1808.99	1901.11	2026.24
ENSG00000143819	513.539	707.005	488.945	566.172	650.276	841.547	894.949	678.548	962.275	563.232	582.296	532.614	699.003	668.936	673.105	469.122	447.695	382.284	513.167	583.234	506.858
ENSG00000120948	3657.22	3293.7	3567.1	3586.34	3322.21	3146.13	3085.62	3190.51	3105.07	2335.7	2241.02	2343.5	2425.41	2430.3	2248.94	2192.47	2427.84	2311.13	2321.2	2216.72	2437.69
ENSG00000116649	1334.64	942.971	822.883	1007.87	682.74	816.687	845.983	576.599	774.891	728.77	412.742	671.294	833.558	450.652	724.352	583.436	637.06	615.357	662.244	684.527	752.535
ENSG00000171824	2666.49	2464.24	2429.42	1899.92	1975.42	1724.53	1833.59	1804.17	1814.32	1686.67	1412.62	1509.41	1502.91	1454.56	1449.69	1511.97	1589.73	1487.75	1577.73	1422.37	1426.36
ENSG00000226849	7.4561	7.15049	11.4821	4.32193	7.8702	5.52438	6.02659	0.83565	2.20452	13.1219	9.68879	3.0148	3.42089	12.071	5.91308	10.7844	16.3648	9.80215	14.3343	6.39745	17.8891
ENSG00000117614	692.485	837.502	835.322	697.559	745.702	708.962	651.626	851.528	759.459	781.258	962.096	782.842	758.298	1006.93	789.396	660.006	881.364	773.281	721.492	886.047	833.633
ENSG00000284602	6.52408	10.7257	8.61156	20.7453	32.4646	23.0182	21.0931	31.7547	25.352	26.2438	37.7863	54.2663	28.5075	24.1421	21.6813	31.2748	18.7027	16.3369	23.8905	35.186	44.1265
ENSG00000284657	0	0	5.74104	2.59316	1.96755	5.52438	1.50665	0.83565	5.51131	4.03751	0.968879	5.02466	0	5.0296	0.985513	4.31376	15.1959	0	0.955619	11.7287	5.96304
ENSG00000117616	662.661	647.12	986.502	1410.68	1455	1595.62	1550.34	1693.86	1615.92	1620.05	1757.55	1960.62	1526.86	2272.37	2128.71	1340.5	1744.02	2049.74	1589.19	1700.66	1920.1
ENSG00000261349	15.8442	24.1329	31.5757	24.2028	31.4808	35.9085	36.1596	30.9191	44.0905	18.1688	62.0082	55.2712	39.9104	48.2841	46.3191	86.2752	51.4324	69.7042	63.0708	65.0408	66.786
ENSG00000224183	77.357	84.0183	48.7989	70.0152	46.2375	51.5609	61.7726	69.359	60.6244	44.4126	42.6307	66.3255	51.3134	49.29	68.9859	55.0005	66.6283	55.5455	48.7365	53.3121	64.4008
ENSG00000259984	2.79604	5.36287	0.95684	5.18631	5.90265	3.68292	7.53324	3.3426	7.71584	2.01875	8.71991	11.0542	10.2627	17.1006	7.88411	9.70596	11.6892	6.53477	8.60057	8.52994	7.15565
ENSG00000183726	1871.48	1945.83	2102.18	1978.58	1910.49	1833.17	1941.32	1753.19	1873.85	1942.04	1641.28	1730.49	1857.55	1795.57	1795.61	1535.7	1597.91	1475.77	1848.17	1599.36	1599.29
ENSG00000238084	131.414	119.771	82.2883	117.556	84.6047	120.616	109.232	103.621	114.635	80.7501	78.4792	99.4882	80.9612	92.5446	113.334	94.9028	112.216	83.8629	87.9169	92.7631	100.179
ENSG00000204178	423.133	503.216	440.147	438.243	495.823	449.316	523.56	490.527	548.927	459.266	510.599	453.224	533.66	572.368	519.365	527.357	494.452	443.275	496.922	471.279	447.228
ENSG00000198860	643.088	596.172	620.989	483.191	437.78	446.554	392.482	462.95	401.224	266.475	288.726	281.381	253.146	235.385	237.509	284.708	254.824	251.589	296.242	264.428	305.308
ENSG00000198400	0	1.78762	7.65472	2.59316	4.91888	9.2073	6.77992	2.50695	5.51131	4.03751	15.5021	6.02959	6.84179	2.01184	17.7392	9.70596	7.0135	13.0695	4.77809	2.13248	11.9261
ENSG00000155816	124.89	43.7968	22.0073	82.981	34.4321	25.7804	54.9927	36.7686	34.1701	41.3845	74.6036	33.1627	58.1552	60.3552	43.3626	113.236	100.527	87.1303	83.1388	74.6369	98.9864
ENSG00000180875	10.2521	3.57525	5.74104	1.72877	0.983776	2.76219	12.0532	0.83565	1.10226	5.04688	9.68879	31.1529	12.5433	15.0888	41.3916	3.23532	39.7432	33.763	7.64495	17.0599	23.8522
ENSG00000125944	5423.38	5311.03	4866.49	4328.84	3979.37	3763.94	3449.47	3663.49	3282.54	2900.95	2624.69	2529.41	2819.96	2680.77	2390.85	2223.74	2381.08	2218.55	2319.29	2212.45	2152.66
ENSG00000143382	36.3485	38.4339	58.3673	63.1001	77.7183	124.299	71.5658	63.5094	109.124	84.7877	126.923	107.528	91.2239	128.758	125.16	203.825	243.135	201.489	145.254	244.169	199.165
ENSG00000184007	5119.54	5447.78	4809.08	4375.52	4597.18	4102.77	4198.28	4860.14	4390.31	4785.46	5474.16	5083.95	4399.27	5716.64	4823.1	4442.1	5323.25	4666.91	4262.06	4278.83	4034.59
ENSG00000176092	5.59207	5.36287	3.82736	8.64385	6.88643	5.52438	11.2999	10.8635	4.40905	24.225	7.75103	7.03452	11.403	12.071	12.8117	31.2748	16.3648	10.8913	17.2011	10.6624	10.7335
ENSG00000137942	310.36	204.683	221.987	461.582	367.932	334.225	399.262	370.193	340.599	621.776	635.584	584.87	491.469	588.463	491.771	590.985	589.134	479.216	537.058	500.067	527.133
ENSG00000157077	483.714	462.101	563.579	446.887	561.736	569.932	613.959	633.423	696.63	580.392	622.989	701.442	647.689	758.463	652.41	546.769	662.776	668.725	712.891	666.401	707.216
ENSG00000162493	3855.73	4522.69	4726.79	6183.81	7904.64	7387.01	8021.4	9569.03	9055.09	8477.76	9912.6	9746.83	8974.15	8546.29	9274.66	7289.18	9240.29	8437.48	7926.86	8359.34	8747.78
ENSG00000162542	316.884	275.294	258.347	255.858	225.285	240.31	277.223	254.038	235.884	273.541	256.753	215.055	271.391	221.302	271.016	291.179	316.777	276.639	270.44	306.011	231.366
ENSG00000178922	676.641	534.499	506.169	633.595	484.018	475.097	589.1	410.304	468.462	475.417	470.875	465.283	618.042	438.581	492.757	505.789	521.337	462.879	745.382	780.489	682.172
ENSG00000121753	163.102	233.285	173.188	305.992	290.214	281.743	488.908	418.661	381.383	1107.29	1093.86	1072.26	1294.24	1071.3	1221.05	1862.47	1414.39	1354.88	1446.81	1200.59	1242.7
ENSG00000162631	1332.78	963.529	882.207	1459.08	1184.47	1224.57	1276.13	925.065	896.139	1351.56	1181.06	1243.1	1241.78	976.748	1230.91	1321.09	1016.96	1178.44	1285.31	1085.43	1248.66
ENSG00000163374	1145.44	1132.46	1346.27	962.061	900.155	924.413	1044.86	1067.96	915.98	1103.25	955.314	967.749	1017.15	989.825	982.557	1188.44	1146.71	1150.12	1053.09	1172.87	1049.49
ENSG00000235098	0.932012	6.25668	0	1.72877	6.88643	11.9695	9.79322	2.50695	9.92036	3.02813	6.78215	3.0148	0	3.01776	5.91308	5.3922	0	7.6239	6.68933	4.26497	3.57782
ENSG00000143740	326.204	277.975	293.75	357.856	320.711	355.402	370.636	382.728	333.986	347.226	417.587	352.731	377.439	355.09	344.93	409.807	347.168	328.917	373.647	384.913	392.368
ENSG00000117411	1228.39	1114.58	931.006	1190.26	949.343	1064.36	1158.61	825.623	1065.89	966.983	812.889	883.335	1130.04	776.57	1003.25	1096.77	951.499	849.52	1131.45	1156.87	1053.07
ENSG00000162745	12.1162	29.4958	64.1083	19.0165	26.5619	68.134	39.9262	41.7825	85.9765	54.5064	44.5684	50.2466	91.2239	55.3256	76.87	40.9807	40.9121	45.7434	79.3163	78.9019	73.9417
ENSG00000186501	581.576	553.269	483.204	450.345	445.65	480.621	490.414	425.346	498.223	567.27	444.715	401.973	611.2	491.895	469.104	642.751	669.79	540.208	601.084	562.976	529.518
ENSG00000185090	69.9009	97.4255	83.2451	101.133	88.5398	122.457	127.312	80.2224	121.249	137.275	102.701	131.646	132.275	122.722	144.87	173.629	197.547	125.25	100.34	110.889	144.306
ENSG00000157873	239.527	257.418	183.713	395.889	369.9	468.651	433.162	405.29	460.746	354.291	323.605	324.593	395.683	305.799	372.524	330.003	302.75	319.115	346.89	347.595	370.901
ENSG00000168264	1451.14	1245.08	1355.84	1497.98	2023.63	1864.48	1557.87	1550.13	1576.24	1880.47	2557.84	2279.19	1791.41	2134.56	1886.27	2448.06	2649.94	2251.23	2018.27	2047.18	1946.34
ENSG00000162775	336.456	332.498	283.225	286.976	269.555	263.329	314.89	217.269	270.054	236.194	252.877	256.258	255.427	296.746	237.509	314.905	294.567	331.095	297.197	316.674	276.685
ENSG00000081692	240.459	215.409	181.8	196.216	164.291	224.658	197.371	176.322	196.203	173.613	133.705	158.779	218.937	153.906	190.204	183.335	178.844	163.369	183.479	221.778	158.617
ENSG00000179023	6.52408	5.36287	3.82736	22.474	18.6917	11.0488	21.0931	7.52085	16.5339	5.04688	3.87551	11.0542	4.56119	2.01184	3.94205	32.3532	24.5473	19.6043	9.55619	3.19873	10.7335
ENSG00000173171	604.876	515.729	441.103	412.312	350.224	398.676	404.535	370.193	369.258	366.404	315.854	293.44	442.436	312.841	300.582	348.336	314.439	340.897	349.756	365.721	370.901
ENSG00000143862	448.298	468.357	384.65	431.328	434.829	469.572	488.154	451.251	476.177	567.27	454.404	514.525	693.301	429.528	576.525	510.102	563.418	588.129	567.637	674.931	585.57
ENSG00000170075	2.79604	4.46906	3.82736	1.72877	14.7566	6.44511	20.3398	5.0139	12.1249	12.1125	11.6265	16.0789	15.9642	21.1243	22.6668	11.8628	7.0135	8.71303	3.82247	8.52994	8.34825
ENSG00000143376	603.944	670.359	731.026	763.252	823.42	863.644	754.831	928.408	871.89	765.108	847.769	741.64	795.928	875.15	812.063	631.966	799.539	765.657	679.445	680.262	707.216
ENSG00000143436	940.4	925.989	884.121	789.184	793.907	734.742	800.03	721.166	714.266	594.523	553.23	494.426	546.203	484.853	619.888	448.631	472.243	526.049	468.253	530.989	537.866
ENSG00000143450	11.1841	11.6196	10.5252	9.50824	16.7242	12.8902	9.03989	13.3704	11.0226	6.05626	11.6265	6.02959	1.1403	4.02368	1.97103	4.31376	0	4.35651	8.60057	8.52994	0
ENSG00000249602	3.72805	5.36287	6.69788	1.72877	2.95133	3.68292	1.50665	2.50695	2.20452	0	2.90664	2.00986	1.1403	1.00592	0	0	16.3648	5.44564	5.73371	7.46369	4.77043
ENSG00000268288	0.932012	0.893812	1.91368	0	1.96755	0	0	0	2.20452	2.01875	8.71991	1.00493	1.1403	5.0296	0	1.07844	0	3.26738	5.73371	1.06624	10.7335
ENSG00000143365	0	3.57525	2.87052	2.59316	2.95133	9.2073	2.25997	5.0139	2.20452	13.1219	36.8174	15.074	7.98209	28.1657	27.5944	32.3532	60.7837	60.9912	24.8461	58.6433	67.9786
ENSG00000159445	503.286	541.65	549.226	354.398	379.737	318.572	305.85	325.068	302.02	365.394	385.614	338.662	317.003	414.439	345.915	366.67	315.608	384.462	365.046	445.689	368.516
ENSG00000197747	5933.19	5067.91	5035.85	7091.42	7151.06	6260.04	4984.75	5222.82	4467.47	3805.35	3128.51	3510.23	3150.64	2189.89	2410.57	2402.77	2374.07	2181.52	2758.87	1901.11	2132.38
ENSG00000123473	1443.69	1199.5	1130.99	688.051	545.012	568.09	570.267	533.981	505.938	341.169	291.632	379.864	353.492	306.805	307.48	609.319	334.31	413.869	468.253	323.071	269.529
ENSG00000240386	0.932012	2.68144	0	12.9658	1.96755	7.36584	12.0532	8.3565	6.61357	2.01875	6.78215	6.02959	3.42089	12.071	8.86962	21.5688	24.5473	14.1587	8.60057	34.1197	10.7335
ENSG00000186226	0.932012	4.46906	0	2.59316	4.91888	5.52438	6.02659	8.3565	3.30679	13.1219	7.75103	30.148	9.12239	3.01776	16.7537	63.628	82.9931	55.5455	30.5798	49.0471	27.43
ENSG00000020129	539.635	501.428	512.866	554.071	481.066	616.889	615.466	557.379	659.153	685.367	521.257	625.068	728.651	510.001	597.221	611.476	541.209	548.921	564.771	576.837	584.378
ENSG00000116819	18.6402	17.8762	33.4894	4.32193	11.8053	15.6524	14.3132	10.0278	14.3294	20.1875	47.475	24.1184	19.3851	29.1717	20.6958	34.5101	66.6283	45.7434	44.9141	66.107	52.4747
ENSG00000237763	10.2521	19.6639	23.921	11.237	12.7891	12.8902	9.79322	20.8913	12.1249	13.1219	18.4087	27.1332	5.70149	35.2072	9.85513	23.7257	30.3918	23.9608	31.5354	34.1197	19.0817
ENSG00000174876	3.72805	13.4072	18.18	5.18631	5.90265	7.36584	6.02659	11.6991	6.61357	12.1125	17.4398	24.1184	4.56119	32.1894	7.88411	22.6473	30.3918	20.6934	25.8017	34.1197	19.0817
ENSG00000187733	3.72805	13.4072	18.18	5.18631	5.90265	7.36584	6.02659	10.8635	6.61357	12.1125	17.4398	24.1184	4.56119	32.1894	7.88411	22.6473	30.3918	19.6043	25.8017	34.1197	19.0817
ENSG00000186603	11.1841	16.0886	16.2663	6.91508	5.90265	7.36584	5.27327	5.0139	4.40905	6.05626	3.87551	0	3.42089	1.00592	1.97103	0	0	3.26738	0	4.26497	0
ENSG00000117643	0.932012	5.36287	0	6.91508	0	4.60365	7.53324	1.6713	4.40905	3.02813	5.81327	11.0542	1.1403	6.03552	5.91308	7.54908	37.4054	17.4261	11.4674	4.26497	3.57782
ENSG00000162430	2769.01	2985.33	2966.21	2669.22	2531.25	2817.43	2602.74	2325.62	2631.1	2274.13	1967.79	2210.85	2616.98	1713.08	2352.42	2068.45	1618.95	1587.95	1704.82	1601.5	1582.59
ENSG00000173212	17.7082	31.2834	17.2231	13.8302	14.7566	9.2073	10.5465	23.3982	5.51131	16.15	21.3153	13.0641	9.12239	12.071	11.8262	17.255	14.027	19.6043	15.2899	13.8611	14.3113
ENSG00000163531	1.86402	3.57525	1.91368	2.59316	0.983776	0.92073	4.51995	1.6713	5.51131	2.01875	5.81327	1.00493	2.2806	1.00592	1.97103	8.62752	4.67567	3.26738	20.068	12.7949	16.6965
ENSG00000143028	1.86402	2.68144	3.82736	1.72877	5.90265	2.76219	15.0665	5.0139	13.2271	5.04688	2.90664	4.01973	5.70149	17.1006	8.86962	5.3922	8.18242	10.8913	8.60057	25.5898	11.9261
ENSG00000154429	186.402	210.94	267.915	189.3	153.469	155.603	199.631	219.776	196.203	111.031	93.9812	145.715	149.379	137.811	157.682	186.57	165.986	154.656	171.056	100.227	112.105
ENSG00000187815	14.9122	16.9824	22.0073	6.91508	12.7891	23.0182	9.79322	14.2061	17.6362	16.15	21.3153	17.0838	12.5433	8.04735	8.86962	10.7844	0	22.8717	9.55619	9.59618	9.54086
ENSG00000238287	2.79604	5.36287	0.95684	3.45754	5.90265	3.68292	8.28657	3.3426	8.8181	7.06564	17.4398	16.0789	9.12239	7.04143	8.86962	8.62752	7.0135	9.80215	2.86686	3.19873	13.1187
ENSG00000117010	57.7847	59.8854	72.7199	42.3549	40.3348	43.2743	46.7061	20.0556	18.7385	30.2813	49.4128	20.0986	15.9642	40.2368	18.7248	29.1179	31.5608	51.189	30.5798	31.9873	44.1265
ENSG00000242125	827.627	648.013	491.816	536.783	454.504	378.42	290.783	337.603	284.384	245.279	240.282	284.396	204.113	212.249	210.9	223.237	431.33	301.689	235.082	212.182	230.173
ENSG00000200087	23.3003	12.5134	19.1368	6.0507	4.91888	10.128	8.28657	8.3565	12.1249	3.02813	5.81327	12.0592	2.2806	9.05327	2.95654	12.9413	2.33783	9.80215	2.86686	27.7223	3.57782
ENSG00000279443	7.4561	9.83193	0.95684	10.3726	10.8215	2.76219	9.03989	2.50695	8.8181	1.00938	3.87551	2.00986	5.70149	10.0592	14.7827	8.62752	18.7027	1.08913	6.68933	4.26497	11.9261
ENSG00000180098	364.417	394.171	363.599	320.687	292.181	284.505	247.844	255.709	201.714	298.776	279.037	291.43	278.233	300.77	222.726	304.12	316.777	300.599	282.863	263.362	275.492
ENSG00000221539	13.0482	10.7257	2.87052	10.3726	10.8215	7.36584	17.3265	13.3704	9.92036	1.00938	5.81327	9.04439	11.403	16.0947	6.89859	14.0197	12.8581	14.1587	27.7129	10.6624	9.54086
ENSG00000188060	55.9207	64.3544	29.6621	60.507	55.0914	64.4511	89.6456	61.0025	78.2606	121.125	121.11	131.646	157.361	158.935	111.363	251.277	122.736	101.289	163.411	141.81	102.564
ENSG00000240038	71.7649	73.2926	68.8925	63.1001	68.8643	66.2925	77.5924	99.4424	71.6471	88.8252	232.531	109.538	68.4179	222.308	82.7831	230.786	267.682	229.806	196.857	169.532	207.514
ENSG00000243480	4.66006	9.83193	14.3526	12.1014	13.7729	15.6524	10.5465	20.8913	5.51131	12.1125	34.8796	16.0789	3.42089	40.2368	11.8262	44.2161	57.2769	33.763	20.068	23.4573	20.2743
ENSG00000117266	11.1841	20.5577	2.87052	31.1179	24.5944	34.9877	21.8464	25.0695	25.352	132.228	181.18	196.967	124.293	210.237	222.726	818.536	689.661	711.201	409.005	423.298	460.347
ENSG00000174567	6.52408	2.68144	2.87052	1.72877	4.91888	1.84146	0	0.83565	0	4.03751	0	2.00986	5.70149	5.0296	6.89859	19.4119	19.8716	22.8717	46.8253	39.451	33.393
ENSG00000143850	1058.77	874.148	800.875	1147.9	959.181	1035.82	969.528	731.194	758.357	628.842	484.439	619.038	527.958	426.51	511.481	1041.77	778.499	752.588	811.32	827.404	807.395
ENSG00000219133	1127.73	1119.05	1132.9	1185.94	1197.25	1027.53	980.828	1052.08	1004.16	884.214	1194.63	1029.05	912.239	1437.46	983.542	688.045	827.593	1008.53	850.5	1010.8	1039.95
ENSG00000226330	1.86402	8.04431	17.2231	6.0507	4.91888	7.36584	2.25997	3.3426	5.51131	2.01875	0	1.00493	4.56119	6.03552	3.94205	0	0	1.08913	0.955619	0	1.19261
ENSG00000197056	315.952	254.736	288.009	318.958	252.83	268.853	296.81	309.191	279.975	224.082	225.749	291.43	290.776	374.202	300.582	266.375	301.581	315.847	273.307	315.608	394.753
ENSG00000228348	0	0.893812	0	1.72877	6.88643	4.60365	1.50665	1.6713	0	5.04688	3.87551	3.0148	3.42089	2.01184	3.94205	4.31376	4.67567	0	0.955619	5.33121	1.19261
ENSG00000174842	233.003	226.134	233.469	203.995	179.047	176.78	175.525	184.679	179.669	146.36	135.643	133.656	86.6627	180.06	107.421	120.785	120.398	108.913	109.896	100.227	109.72
ENSG00000122484	376.533	346.799	404.744	507.394	462.375	484.304	607.179	606.682	534.597	330.066	349.765	326.603	269.11	346.036	296.639	250.198	292.229	271.193	292.419	264.428	251.64
ENSG00000229992	0	0	0	0	1.96755	0.92073	1.50665	4.17825	4.40905	6.05626	0.968879	2.00986	3.42089	6.03552	2.95654	5.3922	0	8.71303	0	4.26497	2.38522
ENSG00000162722	146.326	84.0183	90.8998	128.793	52.1401	70.8962	110.739	62.6738	73.8516	100.938	54.2572	25.1233	88.9433	54.3196	31.5364	61.4711	15.1959	33.763	64.0264	49.0471	32.2004
ENSG00000238243	6.52408	2.68144	7.65472	4.32193	0.983776	1.84146	3.76662	1.6713	2.20452	9.08439	10.6577	1.00493	2.2806	3.01776	0	2.15688	0	0	0.955619	0	1.19261
ENSG00000132781	42.8726	54.5225	44.0147	49.27	58.0428	85.6279	63.2792	50.139	38.5792	52.4876	50.3817	54.2663	74.1194	66.3907	61.1018	56.0789	70.135	51.189	77.4051	71.4382	75.1343
ENSG00000121903	123.026	98.3193	139.699	220.418	165.274	200.719	213.944	221.447	212.737	198.847	196.682	152.75	140.257	170	168.523	175.786	158.973	159.013	213.103	182.327	200.358
ENSG00000116809	406.357	393.277	332.98	401.075	428.926	429.981	454.255	442.895	423.269	578.373	382.707	492.417	566.728	360.119	530.206	636.28	572.769	503.177	559.037	469.146	505.666
ENSG00000186510	4.66006	0.893812	1.91368	3.45754	1.96755	1.84146	3.0133	1.6713	5.51131	9.08439	61.0393	47.2318	23.9463	75.4439	42.3771	18.3335	59.6148	39.2086	32.491	38.3847	48.8969
ENSG00000232456	4.66006	8.04431	7.65472	1.72877	1.96755	11.0488	6.77992	0.83565	7.71584	1.00938	10.6577	12.0592	3.42089	4.02368	5.91308	7.54908	9.35134	6.53477	0.955619	8.52994	14.3113
ENSG00000185519	29.8244	59.8854	55.4967	19.8809	19.6755	34.9877	19.5864	6.6852	22.0452	17.1594	33.9107	40.1973	34.2089	28.1657	41.3916	44.2161	26.8851	38.1195	33.4466	35.186	50.0895
ENSG00000244414	13.9802	7.15049	10.5252	12.1014	11.8053	9.2073	15.8198	3.3426	3.30679	106.994	106.577	59.291	46.7522	41.2427	20.6958	60.3927	78.3175	58.8129	26.7573	36.2522	10.7335
ENSG00000228140	4.66006	4.46906	3.82736	6.0507	8.85398	8.28657	0.753324	3.3426	3.30679	1.00938	1.93776	3.0148	1.1403	4.02368	5.91308	5.3922	0	6.53477	3.82247	2.13248	2.38522
ENSG00000142634	2295.55	2230.95	1926.12	2179.98	1758.99	1969.44	1958.64	1531.75	1567.42	1076	909.777	1049.15	1160.82	662.901	925.397	956.577	838.114	756.944	976.642	868.987	808.588
ENSG00000160062	203.179	177.869	161.706	154.725	173.145	136.268	167.238	157.102	145.499	133.238	147.27	164.809	163.063	137.811	169.508	195.198	146.115	163.369	186.346	107.69	113.298
ENSG00000176261	273.08	275.294	286.095	302.535	270.538	282.664	293.043	314.205	295.406	264.457	348.796	304.494	331.827	333.965	300.582	270.689	227.939	226.539	310.576	263.362	280.263
ENSG00000213281	2481.95	2213.08	2191.16	2229.25	2110.2	1904.99	1955.63	2169.35	1885.97	1316.23	1187.85	1291.34	1143.72	1244.32	1119.54	966.283	970.201	973.681	967.086	814.609	832.44
ENSG00000052723	658	473.72	573.147	752.88	716.189	639.907	752.571	691.083	670.176	620.767	633.647	723.551	542.782	680.001	662.265	590.985	639.398	743.875	663.199	586.433	616.578
ENSG00000223972	11.1841	7.15049	11.4821	6.91508	20.6593	16.5731	20.3398	9.19216	8.8181	29.2719	10.6577	18.0888	22.806	12.071	20.6958	12.9413	3.50675	18.5152	12.423	14.9274	8.34825
ENSG00000227232	915.236	952.803	810.444	866.114	786.037	1012.8	919.809	861.556	1053.76	887.242	913.652	1016.99	1050.21	906.333	1142.21	1104.32	1075.4	1070.61	978.553	1068.37	964.82
ENSG00000278267	17.7082	16.9824	7.65472	15.5589	26.5619	23.0182	14.3132	19.22	20.943	23.2157	17.4398	36.1775	20.5254	19.1125	36.464	23.7257	30.3918	31.5847	25.8017	19.1924	16.6965
ENSG00000237613	5.59207	4.46906	2.87052	3.45754	4.91888	6.44511	3.76662	10.0278	5.51131	6.05626	3.87551	6.02959	6.84179	9.05327	15.7682	8.62752	4.67567	3.26738	6.68933	7.46369	8.34825
ENSG00000238009	13.9802	11.6196	18.18	29.3891	13.7729	34.067	27.1197	10.0278	16.5339	20.1875	29.0664	12.0592	21.6657	9.05327	23.6523	23.7257	18.7027	27.2282	25.8017	37.3185	29.8152
ENSG00000268903	109.045	126.027	116.735	98.5399	97.3938	133.506	93.4122	67.6877	111.329	149.388	136.612	171.843	152.8	111.657	190.204	135.884	149.621	150.3	137.609	154.605	157.424
ENSG00000269981	108.113	113.514	115.778	85.5742	79.6858	109.567	63.2792	107.799	100.306	129.2	108.514	138.681	115.17	90.5327	114.32	135.884	116.892	151.389	102.251	124.75	159.809
ENSG00000239906	12.1162	11.6196	15.3094	9.50824	9.83776	11.9695	6.02659	10.8635	4.40905	7.06564	6.78215	13.0641	9.12239	11.0651	5.91308	22.6473	16.3648	11.9804	8.60057	18.1261	15.5039
ENSG00000241860	201.315	259.205	270.786	203.995	212.496	221.896	164.978	184.679	198.407	282.626	357.516	362.78	198.412	368.166	277.915	297.65	303.918	364.858	293.375	325.204	348.241
ENSG00000077522	0	2.68144	2.87052	4.32193	1.96755	2.76219	2.25997	10.8635	4.40905	6.05626	12.5954	6.02959	3.42089	8.04735	8.86962	1.07844	2.33783	10.8913	6.68933	15.9936	2.38522
ENSG00000132485	1651.53	1416.69	1762.5	1674.31	1692.09	1578.13	1705.53	1933.7	1808.81	1484.79	2027.86	1882.24	1443.62	2206.99	1971.03	1747.07	1949.75	1917.95	1904.55	2033.32	1978.54
ENSG00000207721	8.38811	9.83193	5.74104	3.45754	16.7242	2.76219	7.53324	10.0278	12.1249	10.0938	13.5643	16.0789	7.98209	14.0829	8.86962	14.0197	18.7027	17.4261	27.7129	7.46369	8.34825
ENSG00000229956	10.2521	5.36287	16.2663	13.8302	9.83776	2.76219	7.53324	10.8635	4.40905	12.1125	6.78215	14.069	7.98209	6.03552	7.88411	6.47064	1.16892	3.26738	0	6.39745	9.54086
ENSG00000143418	2422.3	2217.55	2130.88	2335.57	2355.16	2432.57	2397.08	2183.55	2420.57	2075.28	1936.79	2006.85	2288.58	2174.8	2333.7	1996.19	2285.23	2056.27	2163.52	2261.5	2166.97
ENSG00000143412	0.932012	3.57525	0	6.0507	4.91888	3.68292	5.27327	0.83565	4.40905	7.06564	0	3.0148	1.1403	4.02368	1.97103	1.07844	1.16892	3.26738	0.955619	0	0
ENSG00000143363	241.391	311.94	346.376	290.434	279.392	313.048	296.81	260.723	299.815	345.207	375.925	286.406	334.107	342.013	303.538	282.551	473.411	323.471	318.221	369.986	331.545
ENSG00000163141	9.32012	7.15049	7.65472	14.6946	26.5619	17.4939	26.3664	26.7408	16.5339	35.3282	19.3776	34.1677	34.2089	50.296	43.3626	33.4317	30.3918	33.763	31.5354	44.7822	39.3561
ENSG00000143443	42.8726	45.5844	39.2305	73.4728	74.7669	76.4206	58.006	51.8103	81.5674	79.7408	72.6659	69.3403	112.89	55.3256	60.1163	72.2555	54.9391	70.7933	91.7394	63.9745	79.9047
ENSG00000197622	1727.02	1771.53	1809.39	2431.52	2432.88	2402.18	2374.48	2576.31	2449.23	2464.9	2673.14	2439.97	2506.38	2905.09	2744.65	2223.74	2524.86	2417.86	2431.09	2419.3	2562.91
ENSG00000213190	323.408	281.551	184.67	338.839	261.684	256.884	257.637	161.281	182.976	221.054	170.523	122.602	215.516	139.823	153.74	226.473	139.101	165.547	224.57	161.003	171.735
ENSG00000162783	439.91	373.613	359.772	722.626	644.373	699.755	708.125	625.067	525.779	646.001	671.433	612.003	529.098	579.41	539.076	599.613	753.952	646.942	594.395	581.102	558.14
ENSG00000160785	1028.94	1121.73	924.308	838.454	926.717	754.998	884.403	917.544	824.492	723.723	655.931	677.324	753.737	656.865	660.294	664.319	592.641	588.129	731.048	640.811	664.282
ENSG00000091483	1473.51	1175.36	1166.39	1096.91	944.425	975.053	830.163	823.116	902.753	614.711	627.833	559.747	607.779	483.847	542.032	450.788	502.634	505.355	526.546	442.49	500.895
ENSG00000054277	257.235	185.913	228.685	231.655	183.966	263.329	256.884	182.172	191.794	257.391	296.477	313.539	196.131	288.699	266.089	336.473	328.466	370.304	279.041	295.349	361.36
ENSG00000203668	948.788	974.255	877.423	778.811	678.805	647.273	646.352	543.173	521.37	422.929	401.116	466.288	427.612	388.285	400.118	546.769	495.621	527.138	521.768	505.399	494.932
ENSG00000287513	5.59207	2.68144	5.74104	5.18631	5.90265	1.84146	1.50665	2.50695	0	2.01875	0.968879	7.03452	2.2806	6.03552	2.95654	0	1.16892	2.17826	3.82247	0	2.38522
ENSG00000197785	1459.53	1184.3	1075.49	987.128	721.108	863.644	940.902	783.84	812.367	700.508	453.435	630.092	843.821	403.374	623.83	613.633	582.121	530.405	598.217	618.42	593.919
ENSG00000205090	1.86402	6.25668	6.69788	6.0507	2.95133	0.92073	7.53324	7.52085	4.40905	5.04688	10.6577	5.02466	9.12239	5.0296	8.86962	5.3922	7.0135	7.6239	6.68933	1.06624	9.54086
ENSG00000160075	1644.07	1565.06	1467.79	1404.63	1237.59	1271.53	1238.47	1194.14	1289.65	1157.76	1053.17	1119.49	1290.82	1071.3	1192.47	1005.11	1159.57	963.878	1171.59	1131.28	1168.76
ENSG00000215014	5.59207	6.25668	12.4389	7.77947	5.90265	8.28657	12.0532	7.52085	11.0226	11.1031	12.5954	12.0592	6.84179	8.04735	3.94205	3.23532	9.35134	17.4261	8.60057	11.7287	10.7335
ENSG00000197530	125.822	150.16	202.85	464.175	471.229	553.359	621.493	502.226	598.529	662.151	797.387	908.458	839.259	873.138	1086.04	1049.32	986.566	961.7	993.843	1045.98	931.427
ENSG00000116128	795.938	823.201	619.076	795.235	770.296	808.401	789.484	686.069	664.664	726.751	696.624	844.143	835.839	857.043	843.599	823.929	877.857	729.716	738.693	751.701	793.084
ENSG00000174371	584.372	527.349	568.363	252.401	170.193	188.75	235.037	161.281	199.51	113.05	82.3547	122.602	94.6448	84.4972	113.334	216.767	144.946	186.241	154.81	140.744	146.691
ENSG00000264720	0	0	0	0.864385	0.983776	1.84146	0	0.83565	0	2.01875	4.84439	3.0148	5.70149	9.05327	4.92757	8.62752	10.5203	5.44564	9.55619	9.59618	16.6965
ENSG00000152763	53.1247	36.6463	46.8852	64.8289	60.9941	60.7682	72.3191	86.072	65.0335	55.5157	44.5684	48.2367	51.3134	85.5031	40.406	36.667	36.2364	54.4564	50.6478	56.5108	60.823
ENSG00000118473	54.0567	70.6111	113.864	162.504	350.224	306.603	172.511	293.313	319.656	1036.63	1557.96	1749.59	857.504	1910.24	1596.53	2267.96	2547.07	3059.36	1765.98	2093.03	2404.3
ENSG00000225334	24.2323	36.6463	38.2736	9.50824	13.7729	17.4939	1.50665	3.3426	15.4317	16.15	10.6577	9.04439	10.2627	19.1125	8.86962	17.255	31.5608	35.9412	14.3343	11.7287	7.15565
ENSG00000143815	1773.62	1443.51	1493.63	1465.13	1245.46	1309.28	1279.9	1108.91	1259.89	1072.97	937.874	975.789	930.483	1019	958.904	1101.09	1088.26	918.135	971.864	877.517	881.337
ENSG00000185842	116.502	95.6379	135.871	135.709	133.793	108.646	91.1522	83.565	79.3629	108.003	70.7281	73.36	76.4	97.5742	53.2177	89.5106	79.4864	89.3085	78.3607	93.8293	75.1343
ENSG00000143479	336.456	438.862	470.765	641.374	623.714	648.194	642.586	894.146	864.174	530.932	357.516	429.106	582.692	297.752	375.481	377.454	320.283	334.362	384.159	306.011	322.004
ENSG00000162368	1968.41	1787.62	1880.19	1817.8	2013.79	1697.83	1963.16	2123.39	1883.77	1815.87	2013.33	1916.4	1794.83	2312.61	1997.64	1753.54	2085.35	2080.23	2045.98	1974.68	2181.28
ENSG00000254685	130.482	75.0802	140.656	154.725	133.793	154.683	127.312	139.554	110.226	96.9002	81.3858	78.3847	70.6985	62.367	65.0439	42.0592	66.6283	52.2782	90.7838	44.7822	25.0448
ENSG00000163125	986.069	1036.82	1105.15	1105.55	1254.31	1103.03	989.115	924.229	1083.52	828.698	946.594	1021.01	813.033	943.552	1038.73	1139.91	1082.42	1009.62	922.172	1008.66	1037.57
ENSG00000271383	63.3768	92.9564	105.252	82.981	118.053	100.36	106.219	152.924	139.987	130.21	100.763	134.661	134.555	152.9	182.32	108.922	99.358	154.656	131.875	147.141	165.772
ENSG00000117481	453.89	382.551	399.002	412.312	419.088	420.773	347.283	395.263	429.882	397.694	370.112	378.859	366.036	478.818	384.35	377.454	420.81	394.264	448.185	436.093	397.138
ENSG00000196418	83.8811	57.2039	60.2809	57.9138	60.0103	66.2925	57.2527	56.8242	59.5222	59.5532	66.8526	46.2269	61.5761	67.3966	59.1308	46.3729	50.2634	43.5651	57.3371	44.7822	39.3561
ENSG00000263513	349.505	257.418	238.253	235.113	189.869	196.115	232.024	174.651	201.714	52.4876	92.0435	94.4636	67.2776	76.4499	81.7976	166.08	135.594	123.071	144.298	72.5045	122.839
ENSG00000143393	1449.28	1381.83	1317.57	1403.76	1391.06	1319.41	1493.84	1277.71	1301.77	1350.55	1180.09	1139.59	1369.5	1059.23	1164.88	1325.4	1326.72	1207.84	1281.48	1322.14	1340.49
ENSG00000160789	10975.4	9929.35	7951.34	11950.1	9593.78	10927.2	10576.7	7790.77	8249.33	4224.24	3419.17	4115.2	4629.61	2949.36	3657.24	3871.6	3308.04	3272.83	4176.05	3733.98	3736.44
ENSG00000226029	8.38811	12.5134	12.4389	5.18631	5.90265	10.128	12.0532	20.0556	6.61357	3.02813	26.1597	14.069	11.403	18.1065	13.7972	10.7844	12.8581	6.53477	5.73371	17.0599	10.7335
ENSG00000080947	113.705	121.558	173.188	262.773	293.165	255.042	218.464	238.16	206.123	272.532	277.099	295.45	307.881	226.332	346.901	354.807	354.182	313.669	388.937	316.674	351.819
ENSG00000206652	124.89	62.5668	68.8925	242.028	74.7669	186.908	41.4328	125.348	199.51	112.041	236.406	132.651	144.818	174.024	136.001	191.962	112.216	127.428	141.432	1661.2	213.477
ENSG00000225710	1.86402	3.57525	2.87052	11.237	11.8053	6.44511	15.0665	9.19216	16.5339	11.1031	12.5954	12.0592	4.56119	12.071	17.7392	5.3922	4.67567	15.2478	13.3787	13.8611	10.7335
ENSG00000215908	530.315	605.111	552.097	582.596	527.304	597.554	653.886	589.134	577.586	497.623	547.416	501.461	587.254	477.812	590.322	566.181	558.742	602.288	531.324	609.89	642.815
ENSG00000186301	34.4844	25.0267	47.842	26.7959	20.6593	34.067	17.3265	20.8913	24.2498	108.003	76.5414	78.3847	62.7164	102.604	68.0004	115.393	113.385	96.9324	88.8725	127.949	112.105
ENSG00000207513	124.89	61.673	68.8925	241.164	74.7669	186.908	41.4328	125.348	199.51	108.003	236.406	132.651	143.678	174.024	136.001	188.727	112.216	127.428	139.52	1660.14	209.899
ENSG00000142798	3997.4	3330.34	2560.51	8572.98	5915.44	6384.34	8891.49	5272.12	5556.51	13141.1	10012.4	9027.3	13608.3	7716.41	9013.5	15998.7	11903.1	11294.3	11917.5	10337.2	10254
ENSG00000232037	1.86402	1.78762	7.65472	9.50824	0.983776	2.76219	3.0133	10.8635	6.61357	4.03751	6.78215	4.01973	3.42089	1.00592	11.8262	1.07844	3.50675	1.08913	8.60057	6.39745	7.15565
ENSG00000218510	99.7253	94.744	94.7272	92.4892	81.6534	93.9144	95.6722	86.072	69.4425	83.7783	112.39	97.4784	116.31	161.953	155.711	105.687	154.297	172.082	133.787	153.539	172.928
ENSG00000285417	65.2408	72.3987	88.9862	188.436	230.203	177.701	247.844	258.216	149.908	494.595	809.014	471.313	417.349	762.487	542.032	1022.36	806.553	690.507	668.933	715.448	653.549
ENSG00000263961	47.5326	73.2926	53.5831	31.1179	55.0914	23.939	54.2394	64.3451	17.6362	195.819	289.695	83.4093	117.451	208.225	59.1308	118.628	70.135	30.4956	86.0057	34.1197	21.4669
ENSG00000226780	5.59207	16.0886	0	0	3.9351	0	1.50665	6.6852	0	7.06564	3.87551	0	1.1403	3.01776	0	2.15688	0	0	0	0	0
ENSG00000196550	312.224	294.958	281.311	265.366	192.82	233.865	246.337	242.339	199.51	86.8064	116.265	125.616	98.0656	90.5327	103.479	191.962	148.452	124.161	161.5	95.9618	112.105
ENSG00000266028	2309.53	2297.1	2752.83	2838.64	3129.39	3142.45	2832.5	3091.91	3108.38	3660	3761.19	3657.95	3252.13	3765.16	3458.17	3912.58	3853.92	3871.85	3562.55	3775.56	3840.2
ENSG00000229509	25.1643	11.6196	15.3094	12.1014	4.91888	11.0488	13.5598	7.52085	11.0226	16.15	20.3464	4.01973	5.70149	4.02368	16.7537	6.47064	3.50675	2.17826	11.4674	5.33121	7.15565
ENSG00000263528	549.887	780.298	823.84	707.932	985.743	964.925	1208.33	1472.42	1272.01	618.748	429.213	446.19	685.319	267.575	424.756	361.278	331.972	277.728	398.493	316.674	256.411
ENSG00000266094	72.6969	77.7616	101.425	74.3372	76.7345	91.1522	95.6722	105.292	119.044	50.4688	44.5684	36.1775	68.4179	61.3611	56.1743	75.4908	52.6013	64.2586	63.0708	74.6369	89.4456
ENSG00000234981	9.32012	23.2391	27.7484	6.91508	15.7404	12.8902	18.0798	11.6991	6.61357	7.06564	13.5643	8.03945	10.2627	16.0947	11.8262	7.54908	7.0135	6.53477	3.82247	11.7287	10.7335
ENSG00000143486	898.46	813.369	876.466	936.994	966.068	995.309	1013.97	965.176	1004.16	865.036	929.155	1021.01	914.519	1045.15	1008.18	876.772	923.445	910.511	881.08	1033.19	1105.55
ENSG00000280114	1.86402	1.78762	0.95684	5.18631	1.96755	5.52438	7.53324	1.6713	4.40905	1.00938	0	5.02466	1.1403	2.01184	17.7392	0	2.33783	6.53477	6.68933	8.52994	3.57782
ENSG00000236698	421.269	388.808	354.988	375.143	287.262	287.268	349.543	285.792	319.656	227.11	198.62	197.972	225.779	189.113	229.625	161.766	189.365	148.121	188.257	190.857	195.588
ENSG00000058453	429.658	454.95	296.621	459.853	396.462	448.395	501.714	378.55	423.269	286.663	347.827	284.396	311.301	280.651	298.61	255.59	260.669	289.708	285.73	277.223	353.012
ENSG00000207389	124.89	61.673	68.8925	241.164	74.7669	186.908	41.4328	125.348	199.51	108.003	236.406	132.651	143.678	174.024	136.001	188.727	112.216	127.428	139.52	1660.14	209.899
ENSG00000186715	13.9802	17.8762	22.9642	6.91508	16.7242	18.4146	11.2999	8.3565	3.30679	53.497	38.7551	30.148	30.7881	51.3019	31.5364	62.5495	45.5878	57.7238	51.6034	54.3783	47.7043
ENSG00000143494	5.59207	11.6196	15.3094	24.2028	11.8053	21.1768	33.8996	15.8774	44.0905	12.1125	15.5021	24.1184	19.3851	10.0592	34.493	18.3335	14.027	14.1587	17.2011	10.6624	9.54086
ENSG00000215883	233.003	217.196	238.253	191.894	176.096	192.433	205.658	202.227	171.953	198.847	223.811	210.031	185.869	120.71	201.045	210.296	259.5	258.123	192.079	173.797	219.44
ENSG00000162650	122.094	135.859	143.526	126.2	123.956	109.567	136.352	103.621	122.351	133.238	141.456	122.602	120.872	141.835	170.494	142.354	185.858	153.567	136.653	163.135	184.854
ENSG00000120334	385.853	346.799	299.491	213.503	173.145	139.03	189.084	189.693	166.442	134.247	86.2302	108.533	93.5045	91.5387	90.6672	156.374	151.959	135.052	204.502	115.154	122.839
ENSG00000162714	889.139	874.148	822.883	776.218	744.718	782.62	886.663	850.692	750.641	959.917	1048.33	1110.45	1126.61	1152.78	1169.8	1165.79	1449.46	1423.49	1221.28	1601.5	1475.26
ENSG00000152061	521.927	504.11	417.182	457.26	499.758	416.17	459.528	390.249	359.338	488.538	475.719	419.057	443.576	476.806	434.611	400.101	331.972	390.997	538.013	388.112	397.138
ENSG00000177414	0	5.36287	0	2.59316	0	4.60365	8.28657	8.3565	1.10226	0	0	0	3.42089	2.01184	0.985513	0	0	0	0	0	0
ENSG00000143147	521.927	472.826	561.665	810.794	776.199	833.26	888.923	940.107	932.514	886.233	685.966	859.217	895.134	579.41	756.874	636.28	482.763	536.94	700.468	495.803	502.088
ENSG00000134256	34.4844	38.4339	45.9283	26.7959	26.5619	32.2255	46.7061	36.7686	24.2498	29.2719	47.475	33.1627	22.806	57.3374	34.493	31.2748	45.5878	28.3173	33.4466	36.2522	28.6226
ENSG00000049246	572.255	778.51	692.752	465.904	600.103	632.541	513.767	555.708	671.278	291.71	304.228	309.519	267.97	279.646	272.002	449.71	405.614	335.451	311.532	272.958	259.988
ENSG00000197084	0	3.57525	0	1.72877	1.96755	5.52438	6.02659	3.3426	5.51131	0	0	0	0	1.00592	3.94205	6.47064	8.18242	0	0	4.26497	1.19261
ENSG00000273213	46.6006	51.8411	79.4178	74.3372	60.0103	65.3718	73.8258	50.139	80.4652	61.572	28.0975	37.1825	52.4537	46.2723	41.3916	58.2358	40.9121	32.6738	56.3815	43.7159	48.8969
ENSG00000135838	12.1162	13.4072	7.65472	12.1014	6.88643	27.6219	6.02659	15.0417	17.6362	12.1125	24.222	20.0986	17.1045	10.0592	18.7248	18.3335	26.8851	25.0499	17.2011	10.6624	35.7782
ENSG00000180198	1564.85	1304.07	1159.69	1037.26	797.842	825.895	889.676	677.713	783.709	571.307	575.514	516.535	582.692	441.599	536.119	668.633	544.715	512.979	559.037	528.856	487.777
ENSG00000116922	319.68	340.542	332.98	248.943	226.268	249.518	235.037	262.394	273.361	232.157	250.94	268.317	218.937	252.486	221.74	222.159	307.425	313.669	301.02	319.873	280.263
ENSG00000179546	13.0482	4.46906	2.87052	13.8302	0.983776	1.84146	10.5465	5.0139	8.8181	10.0938	7.75103	3.0148	11.403	10.0592	2.95654	5.3922	7.0135	13.0695	17.2011	9.59618	7.15565
ENSG00000116863	534.043	447.8	443.017	427.006	394.494	404.2	368.376	364.344	370.36	552.129	375.925	399.963	465.242	334.971	334.089	465.886	391.587	382.284	385.114	348.661	382.827
ENSG00000171812	115.569	82.2307	89.943	101.133	97.3938	102.201	136.352	91.9216	130.067	223.072	247.064	212.041	312.442	189.113	170.494	228.629	229.108	235.252	254.195	243.103	261.181
ENSG00000054116	1114.69	1043.08	1000.86	993.179	1071.33	1036.74	995.141	991.081	985.423	975.058	863.271	936.596	1019.43	979.765	871.194	841.184	857.985	903.976	968.997	944.69	992.25
ENSG00000116871	3076.57	3053.26	2487.79	3323.56	2747.69	3047.62	3089.38	2601.38	2670.78	2673.84	2070.49	2126.44	2910.04	1712.07	2095.2	2442.67	2067.81	2058.45	2464.54	2330.8	2250.45
ENSG00000160094	537.771	545.225	524.349	365.635	433.845	459.444	448.228	419.497	456.337	403.751	417.587	387.904	433.313	370.178	415.887	391.474	376.391	356.145	450.096	521.392	447.228
ENSG00000270115	0	0.893812	5.74104	1.72877	3.9351	2.76219	0.753324	0	3.30679	4.03751	6.78215	1.00493	2.2806	3.01776	5.91308	1.07844	0	2.17826	4.77809	6.39745	11.9261
ENSG00000284154	3.72805	8.04431	5.74104	6.91508	22.6268	12.8902	4.51995	24.2339	12.1249	12.1125	31.0041	29.143	7.98209	14.0829	22.6668	34.5101	14.027	25.0499	17.2011	40.5172	34.5856
ENSG00000222112	12.1162	14.301	8.61156	7.77947	33.4484	31.3048	26.3664	18.3843	18.7385	33.3094	20.3464	62.3058	45.6119	53.3137	54.2032	47.4514	28.054	63.1694	53.5146	70.372	63.2082
ENSG00000215790	136.074	144.797	138.742	128.793	173.145	192.433	185.318	184.679	146.601	270.513	232.531	220.08	246.304	191.125	247.364	204.904	180.013	209.113	219.792	232.441	239.714
ENSG00000197956	21897.6	21425.6	21658.1	20077.9	20138.9	20834.3	18711.1	18533.9	17689.1	13781	13572.1	13391.7	15627.8	12785.2	12244	9741.55	10073.7	9785.82	13156	13189.4	12754.9
ENSG00000196154	1164.08	1170	1937.6	879.08	1321.21	1292.7	950.695	1369.63	1301.77	907.43	861.333	733.6	957.85	623.67	665.221	240.492	265.344	276.639	397.537	411.569	411.45
ENSG00000188015	121.162	114.408	126.303	117.556	121.004	124.299	106.219	105.292	91.4878	54.5064	20.3464	25.1233	31.9283	7.04143	7.88411	21.5688	24.5473	20.6934	21.0236	23.4573	15.5039
ENSG00000196754	3972.24	2393.63	2146.19	4966.76	3122.5	2876.36	3779.43	2394.14	2168.15	690.414	549.354	507.491	545.063	298.758	400.118	287.944	267.682	221.093	262.795	292.15	314.848
ENSG00000285867	27.0283	45.5844	22.9642	45.8124	38.3672	51.5609	45.1995	35.0973	23.1475	41.3845	40.6929	32.1578	33.0686	35.2072	29.5654	40.9807	50.2634	67.5259	53.5146	61.842	33.393
ENSG00000188643	5160.55	4908.81	4080.92	5013.44	4228.27	4494.08	4336.89	3556.53	3738.87	4105.14	2563.65	3792.61	4345.68	2583.2	3687.79	3293.56	2902.42	2961.34	3651.42	2940.7	3511.04
ENSG00000189171	1891.05	2139.79	2144.28	1877.45	1865.24	2176.6	1896.87	1805.84	1848.49	1616.01	1295.39	1752.6	1734.39	1424.38	1714.79	1231.58	1290.48	1230.71	1373.22	1318.94	1410.85
ENSG00000271853	10.2521	13.4072	15.3094	1.72877	0.983776	1.84146	1.50665	7.52085	0	5.04688	0.968879	5.02466	7.98209	3.01776	7.88411	1.07844	0	3.26738	0.955619	2.13248	2.38522
ENSG00000160678	271.216	303.896	311.93	330.195	357.111	336.987	359.336	259.052	320.758	300.794	366.236	422.071	361.475	354.084	355.77	336.473	367.04	388.819	518.901	500.067	578.415
ENSG00000272030	32.6204	32.1772	40.1873	29.3891	39.351	32.2255	18.0798	18.3843	26.4543	40.3751	51.3506	40.1973	27.3672	51.3019	37.4495	21.5688	21.0405	28.3173	29.6242	40.5172	31.0078
ENSG00000160679	1238.64	1133.35	1029.56	1095.18	1055.59	936.382	933.369	997.767	878.503	980.105	871.022	961.72	842.68	991.836	875.136	1010.5	1060.21	968.235	993.843	954.287	1028.03
ENSG00000143553	395.173	414.729	394.218	402.804	411.218	451.158	360.089	372.7	415.553	399.713	374.956	371.825	415.069	388.285	358.727	326.767	324.959	336.541	334.466	356.125	294.574
ENSG00000214193	399.833	490.703	481.291	477.141	544.028	599.395	440.695	514.761	481.689	921.561	998.914	1207.93	1014.87	1251.36	1503.89	1459.13	1306.85	1195.86	969.953	878.583	775.195
ENSG00000286379	32.6204	18.77	13.3958	21.6096	20.6593	17.4939	8.28657	10.8635	8.8181	11.1031	18.4087	24.1184	13.6836	37.219	10.8406	29.1179	14.027	51.189	22.9348	20.2586	4.77043
ENSG00000196182	551.751	659.633	642.997	616.307	614.86	728.297	620.739	600.833	637.108	523.867	322.637	404.987	445.857	313.847	422.785	435.69	385.743	367.036	490.232	387.046	331.545
ENSG00000181817	318.748	280.657	269.829	265.366	207.577	256.884	264.417	233.982	248.009	188.753	156.958	141.695	244.024	131.775	131.073	173.629	126.243	164.458	163.411	147.141	146.691
ENSG00000116885	75.493	89.3812	88.0293	63.1001	49.1888	77.3413	56.4993	71.0303	83.7719	73.6845	74.6036	77.3797	88.9433	93.5505	62.0873	55.0005	54.9391	56.6347	67.8489	52.2459	78.7121
ENSG00000116898	1055.97	1098.49	958.754	934.401	877.528	868.248	885.909	824.787	907.162	678.301	696.624	623.058	759.439	697.102	688.874	565.103	598.486	641.497	584.839	668.534	635.66
ENSG00000119535	0	0	0	0	0	0	0	0	0	0	2.90664	3.0148	0	7.04143	0	1.07844	4.67567	15.2478	4.77809	8.52994	4.77043
ENSG00000142694	261.895	269.037	168.404	272.281	250.863	290.03	303.59	246.517	218.248	287.672	215.091	256.258	293.057	221.302	229.625	176.864	164.817	190.597	219.792	181.261	242.099
ENSG00000134686	3557.49	4661.23	3973.76	3512.86	4375.83	4464.62	3502.96	4158.2	4341.81	4711.77	4483.97	6004.47	5114.24	5072.85	6262.94	6686.33	7401.58	6961.71	5807.29	6573.38	6553.38
ENSG00000232237	2.79604	2.68144	6.69788	0	1.96755	2.76219	0.753324	4.17825	5.51131	4.03751	0.968879	8.03945	1.1403	4.02368	3.94205	4.31376	1.16892	2.17826	7.64495	5.33121	5.96304
ENSG00000135835	94.1332	113.514	147.353	158.183	163.307	193.353	235.037	225.626	206.123	206.922	191.838	219.075	131.134	221.302	228.639	223.237	254.824	228.717	202.591	244.169	246.87
ENSG00000243155	6.52408	1.78762	12.4389	15.5589	16.7242	12.8902	9.03989	20.0556	12.1249	6.05626	19.3776	17.0838	10.2627	16.0947	5.91308	4.31376	10.5203	16.3369	6.68933	8.52994	5.96304
ENSG00000232586	18.6402	10.7257	6.69788	20.7453	11.8053	17.4939	13.5598	11.6991	17.6362	5.04688	13.5643	18.0888	11.403	12.071	14.7827	16.1766	17.5338	7.6239	14.3343	4.26497	11.9261
ENSG00000135823	542.431	419.198	501.384	732.135	744.718	665.688	782.704	713.645	656.948	706.564	756.694	722.546	680.758	804.735	695.772	677.261	695.506	704.666	710.025	681.329	658.319
ENSG00000237292	0	0	0.95684	4.32193	0	3.68292	0.753324	1.6713	1.10226	6.05626	4.84439	2.00986	0	8.04735	3.94205	2.15688	1.16892	6.53477	4.77809	8.52994	2.38522
ENSG00000153029	221.819	209.152	185.627	374.279	458.439	378.42	442.201	386.906	404.53	361.357	535.79	351.726	221.218	358.107	297.625	413.043	351.844	376.838	325.866	355.059	364.938
ENSG00000117500	989.797	968.892	1003.73	1125.43	1259.23	1135.26	1184.23	1338.71	1381.13	1567.56	1203.35	1286.31	1348.97	1396.22	1435.89	1364.23	1175.93	1328.74	1355.07	1170.73	1259.39
ENSG00000223745	219.023	205.577	250.692	302.535	309.889	322.255	287.77	321.725	281.077	493.585	1036.7	893.384	484.627	1141.72	799.251	898.341	1286.98	1289.53	942.24	1240.04	1302.33
ENSG00000229567	1.86402	2.68144	0.95684	3.45754	3.9351	1.84146	2.25997	0.83565	0	4.03751	8.71991	0	1.1403	7.04143	1.97103	4.31376	5.84459	5.44564	6.68933	6.39745	2.38522
ENSG00000122483	633.768	537.181	711.889	355.262	355.143	325.938	338.996	346.795	282.179	159.482	176.336	192.947	173.325	125.74	164.581	281.473	205.729	206.934	214.059	170.599	169.35
ENSG00000274386	3.72805	2.68144	2.87052	6.91508	7.8702	0	3.0133	1.6713	5.51131	0	1.93776	0	0	1.00592	0.985513	2.15688	1.16892	1.08913	2.86686	1.06624	0
ENSG00000177868	166.83	159.098	146.397	129.658	128.875	127.061	109.232	120.334	126.76	92.8627	77.5103	80.3945	128.854	77.4558	78.8411	83.0399	57.2769	60.9912	68.8045	70.372	56.0526
ENSG00000120370	304.768	267.25	361.686	303.399	303.987	310.286	302.836	382.728	298.713	302.813	280.975	266.307	271.391	347.042	320.292	324.611	309.763	260.302	351.668	270.825	287.418
ENSG00000004487	2409.25	2170.17	2372.01	1887.82	1856.38	1792.66	1863.72	1744	1781.26	1500.94	1757.55	1513.43	1532.56	1636.63	1528.53	1322.17	1391.01	1412.6	1366.53	1459.69	1272.51
ENSG00000196734	1.86402	1.78762	0	6.0507	0.983776	3.68292	7.53324	14.2061	9.92036	1.00938	12.5954	4.01973	1.1403	7.04143	3.94205	11.8628	8.18242	2.17826	13.3787	10.6624	16.6965
ENSG00000163207	37.2805	17.8762	1.91368	72.6084	55.0914	104.042	86.6323	59.3312	72.7493	43.4032	8.71991	28.1381	35.3492	37.219	42.3771	39.9023	39.7432	66.4368	44.9141	38.3847	77.5195
ENSG00000162706	0	0	0	0	0	0	0	0	0	2.01875	2.90664	11.0542	0	4.02368	5.91308	53.922	248.979	189.508	22.9348	92.7631	119.261
ENSG00000225670	0	0	0	0	0	0	0	0	0	0	0.968879	3.0148	0	3.01776	0.985513	1.07844	15.1959	5.44564	3.82247	6.39745	1.19261
ENSG00000213088	0	0	2.87052	0	0	0	0	0	0	0	0	0	0	1.00592	0	7.54908	40.9121	21.7826	3.82247	14.9274	8.34825
ENSG00000142661	24.2323	36.6463	27.7484	70.0152	47.2212	95.7559	29.3797	37.6043	56.2154	40.3751	14.5332	42.2071	38.7701	18.1065	37.4495	26.961	31.5608	32.6738	28.6686	22.3911	33.393
ENSG00000142677	0.932012	10.7257	0	11.237	13.7729	11.0488	11.2999	5.0139	7.71584	3.02813	13.5643	11.0542	6.84179	5.0296	10.8406	18.3335	12.8581	14.1587	21.9792	12.7949	20.2743
ENSG00000185436	34.4844	74.1864	55.4967	53.5919	87.556	73.6584	48.9661	107.799	82.6697	115.069	112.39	128.631	222.358	155.917	166.552	196.276	165.986	148.121	151.943	187.659	146.691
ENSG00000163435	200.383	386.127	407.614	348.347	622.73	441.03	724.698	645.958	559.949	922.57	1375.81	1048.14	710.406	1002.9	761.802	1093.54	1282.3	1145.76	662.244	909.504	670.245
ENSG00000249007	0	1.78762	1.91368	0	1.96755	0.92073	0.753324	0	0	3.02813	8.71991	4.01973	6.84179	4.02368	5.91308	2.15688	10.5203	3.26738	4.77809	10.6624	5.96304
ENSG00000243323	1.86402	8.04431	3.82736	2.59316	5.90265	9.2073	6.02659	2.50695	2.20452	10.0938	10.6577	8.03945	3.42089	4.02368	9.85513	9.70596	8.18242	11.9804	16.2455	12.7949	17.8891
ENSG00000133067	8.38811	10.7257	12.4389	10.3726	6.88643	4.60365	11.2999	2.50695	2.20452	4.03751	8.71991	15.074	11.403	6.03552	22.6668	24.8041	30.3918	55.5455	27.7129	57.5771	33.393
ENSG00000077152	737.222	591.703	591.327	386.38	301.035	285.426	348.789	294.149	341.701	225.091	183.118	278.366	242.884	157.929	238.494	324.611	250.148	285.352	293.375	271.892	254.025
ENSG00000143851	59.6488	96.5317	80.3746	39.7617	68.8643	61.6889	81.359	72.7016	63.9312	27.2532	9.68879	14.069	37.6298	25.148	37.4495	21.5688	37.4054	33.763	38.2247	41.5834	36.9708
ENSG00000116991	1122.14	1730.42	2277.28	1524.78	2090.52	2421.52	2185.39	2732.58	2934.22	3442.98	5523.58	4731.22	3182.57	6288	5138.47	6930.06	8675.7	7851.53	5242.52	7071.32	6200.37
ENSG00000116350	2127.78	2120.12	2218.91	1918.07	1934.1	1944.58	1856.94	1935.37	1859.52	1846.15	1835.06	1895.3	1785.71	2002.79	1815.32	1995.11	1911.18	1919.04	1895.95	1929.9	1997.62
ENSG00000187800	510.743	450.481	377.952	488.378	422.04	480.621	439.188	401.112	407.837	291.71	231.562	373.835	356.913	255.503	303.538	417.356	327.297	395.354	430.984	423.298	493.74
ENSG00000132694	1224.66	1319.27	1342.45	1097.77	1067.4	1167.49	1069.72	1072.98	1129.82	1152.71	926.248	1072.26	1261.17	941.54	1094.91	1075.21	1070.73	994.374	1018.69	1009.73	1013.72
ENSG00000237842	40.0765	43.7968	36.3599	19.8809	28.5295	27.6219	36.9129	32.5904	26.4543	18.1688	19.3776	29.143	28.5075	15.0888	12.8117	14.0197	19.8716	23.9608	38.2247	25.5898	31.0078
ENSG00000224520	52.1927	29.4958	25.8347	53.5919	19.6755	44.195	32.3929	18.3843	26.4543	32.3001	18.4087	12.0592	27.3672	23.1361	24.6378	15.0982	28.054	15.2478	22.9348	11.7287	10.7335
ENSG00000253831	7.4561	1.78762	5.74104	7.77947	2.95133	5.52438	2.25997	7.52085	11.0226	7.06564	1.93776	4.01973	6.84179	4.02368	4.92757	11.8628	5.84459	0	2.86686	1.06624	1.19261
ENSG00000117036	449.23	454.95	451.629	581.731	532.223	557.041	529.587	594.147	553.336	640.954	514.475	548.693	522.257	455.681	496.699	511.181	589.134	578.327	516.034	574.704	554.563
ENSG00000224834	17.7082	23.2391	26.7915	15.5589	6.88643	10.128	9.03989	11.6991	11.0226	17.1594	4.84439	11.0542	18.2448	23.1361	13.7972	6.47064	5.84459	7.6239	12.423	9.59618	14.3113
ENSG00000121904	4.66006	7.15049	3.82736	4.32193	2.95133	7.36584	1.50665	8.3565	4.40905	9.08439	37.7863	49.2417	34.2089	67.3966	89.6817	73.334	173	249.41	78.3607	207.917	292.189
ENSG00000067208	536.839	529.137	578.888	642.238	597.152	523.895	523.56	639.273	599.631	732.808	515.443	579.846	629.445	706.155	682.961	499.318	572.769	636.051	683.267	638.679	709.602
ENSG00000163344	314.088	265.462	271.743	372.55	349.24	363.688	399.262	259.052	262.338	225.091	159.865	183.903	262.269	158.935	196.117	238.335	169.493	198.221	185.39	192.99	201.551
ENSG00000163346	440.842	507.685	545.399	625.815	800.793	758.681	739.011	883.283	823.39	1859.27	2227.45	1526.49	2074.2	2203.97	1711.84	1626.29	1457.64	1435.47	1414.32	1356.26	1351.22
ENSG00000163348	632.836	647.12	701.364	677.678	684.708	734.742	732.231	667.685	615.062	654.076	602.642	617.028	760.579	556.273	613.975	752.751	582.121	634.962	699.513	666.401	680.979
ENSG00000271380	9.32012	15.1948	14.3526	3.45754	6.88643	9.2073	6.02659	10.0278	8.8181	6.05626	6.78215	6.02959	20.5254	7.04143	4.92757	4.31376	3.50675	4.35651	14.3343	10.6624	2.38522
ENSG00000160691	4514.67	4331.41	4534.47	6044.65	5615.39	5789.55	6140.35	5399.14	5426.44	5340.61	5703.79	5796.45	5988.85	5648.24	6537.89	5608.97	6368.26	5985.85	5841.7	6576.58	6672.64
ENSG00000173207	1325.32	1133.35	1199.88	762.388	624.698	605.84	797.017	628.409	584.199	316.944	261.597	239.174	258.848	214.261	232.581	429.219	343.662	331.095	435.762	258.031	333.93
ENSG00000264349	3.72805	2.68144	2.87052	0	0	0.92073	1.50665	0	3.30679	0	2.90664	3.0148	1.1403	8.04735	1.97103	3.23532	5.84459	0	0.955619	2.13248	8.34825
ENSG00000160688	459.482	466.57	345.419	456.396	414.17	437.347	411.315	393.591	390.201	418.891	304.228	383.884	417.349	369.172	360.698	421.67	358.858	377.927	469.209	420.099	418.605
ENSG00000160685	255.371	266.356	268.872	465.904	376.786	469.572	519.04	403.619	466.257	541.026	499.941	500.456	612.34	391.303	538.09	688.045	576.276	566.347	641.22	642.944	632.082
ENSG00000163354	9.32012	11.6196	19.1368	18.1521	20.6593	18.4146	18.0798	16.713	16.5339	21.1969	44.5684	37.1825	36.4895	32.1894	59.1308	46.3729	93.5134	50.0999	49.6922	44.7822	34.5856
ENSG00000232093	53.1247	54.5225	20.0936	42.3549	40.3348	43.2743	24.1064	31.7547	49.6018	37.3469	30.0352	35.1726	43.3313	28.1657	38.435	45.2945	25.7162	15.2478	19.1124	26.656	29.8152
ENSG00000143537	1487.49	1395.24	1138.64	1470.32	1268.09	1404.11	1520.96	1185.79	1213.59	1309.16	846.8	1106.43	1313.62	707.161	1090.96	1386.87	893.053	851.698	1361.76	899.908	1053.07
ENSG00000014914	438.046	378.976	415.269	771.896	669.951	679.499	725.451	724.509	677.891	791.351	783.823	789.876	764	778.582	812.063	1042.85	1038	921.402	969.953	895.643	906.382
ENSG00000264522	671.981	759.74	760.688	618.036	560.752	606.761	588.346	645.958	628.29	732.808	734.41	725.561	752.597	739.351	747.019	675.104	693.168	746.053	702.38	677.064	748.958
ENSG00000278273	3.72805	1.78762	4.7842	4.32193	5.90265	4.60365	3.76662	4.17825	1.10226	8.07501	3.87551	8.03945	5.70149	3.01776	10.8406	4.31376	8.18242	3.26738	6.68933	4.26497	7.15565
ENSG00000271644	16.7762	5.36287	4.7842	7.77947	3.9351	8.28657	9.03989	3.3426	5.51131	14.1313	13.5643	1.00493	1.1403	4.02368	4.92757	2.15688	1.16892	2.17826	7.64495	2.13248	4.77043
ENSG00000215784	318.748	244.011	214.332	196.216	177.08	172.176	218.464	154.595	184.078	43.4032	82.3547	83.4093	61.5761	76.4499	68.0004	150.982	127.412	120.893	129.009	63.9745	100.179
ENSG00000272419	216.227	236.86	224.858	397.617	488.936	522.054	351.802	422.839	428.78	621.776	659.806	693.403	537.08	587.457	656.352	662.162	616.019	568.525	592.483	536.32	457.961
ENSG00000281571	49.3966	74.1864	51.6694	84.7098	69.8481	85.6279	107.725	116.991	70.5448	114.06	126.923	98.4833	123.152	85.5031	89.6817	85.1968	133.257	121.982	88.8725	97.028	70.3638
ENSG00000223612	197.587	205.577	165.533	198.809	185.934	221.896	238.051	152.088	210.532	183.707	167.616	179.883	253.146	121.716	186.262	252.355	182.351	196.043	201.636	215.381	228.981
ENSG00000198483	11.1841	8.93812	8.61156	10.3726	7.8702	5.52438	11.2999	13.3704	5.51131	3.02813	0.968879	0	6.84179	2.01184	3.94205	7.54908	0	3.26738	6.68933	0	1.19261
ENSG00000143127	236.731	189.488	207.634	256.722	247.911	154.683	336.736	196.378	158.726	275.56	485.408	410.012	196.131	365.149	250.32	271.767	321.452	261.391	381.292	414.768	348.241
ENSG00000244619	1.86402	1.78762	0	1.72877	0	4.60365	3.0133	2.50695	4.40905	5.04688	0	6.02959	2.2806	2.01184	0	1.07844	22.2094	0	0	7.46369	3.57782
ENSG00000131779	387.717	367.357	432.492	451.209	475.164	474.176	451.995	453.758	454.132	431.004	425.338	391.923	469.803	427.516	421.8	444.317	354.182	390.997	464.431	444.623	401.909
ENSG00000211451	24.2323	21.4515	19.1368	19.0165	18.6917	26.7012	21.8464	21.7269	13.2271	5.04688	38.7551	26.1282	28.5075	27.1598	18.7248	25.8826	38.5743	32.6738	28.6686	39.451	27.43
ENSG00000271601	1162.22	1051.12	927.178	943.045	942.457	815.767	829.41	687.74	803.549	771.164	646.242	777.817	768.561	685.031	746.033	585.593	564.587	643.675	665.11	601.36	627.312
ENSG00000272031	27.9604	33.9648	17.2231	50.9987	17.708	43.2743	39.1729	25.0695	24.2498	40.3751	55.2261	49.2417	47.8925	39.2309	38.435	60.3927	50.2634	34.8521	34.4023	27.7223	36.9708
ENSG00000121851	268.419	293.17	322.455	260.18	239.057	246.756	222.231	242.339	219.35	148.378	232.531	183.903	167.624	312.841	136.001	215.688	181.182	238.519	225.526	197.255	186.047
ENSG00000265972	1236.78	1708.97	1639.07	1749.52	2512.56	1914.2	2333.8	2182.72	1874.95	3881.05	9144.28	7515.88	4144.98	10383.1	7659.41	13644.4	18277.2	16342.4	12654.3	15550.1	14607.1
ENSG00000271425	3397.18	3772.78	4277.08	3473.1	3615.38	3833	3502.96	4120.59	3980.27	4158.63	4345.42	4737.25	4393.57	4459.24	4847.74	3710.91	3936.91	4415.33	4177.96	4612.56	4455.58
ENSG00000276509	5.59207	10.7257	8.61156	14.6946	18.6917	11.0488	8.28657	20.0556	17.6362	9.08439	27.1286	17.0838	17.1045	8.04735	21.6813	17.255	7.0135	13.0695	32.491	11.7287	27.43
ENSG00000271121	135.142	168.037	172.231	137.437	183.966	180.463	157.445	164.623	151.01	158.472	207.34	186.917	187.009	200.178	208.929	180.1	134.425	148.121	157.677	184.46	134.765
ENSG00000235105	120.23	121.558	136.828	95.0824	119.037	104.042	107.725	87.7433	125.658	116.078	120.141	132.651	123.152	70.4143	91.6527	98.1381	85.331	68.6151	65.9377	79.9681	87.0604
ENSG00000185483	662.661	486.234	456.413	505.666	333.5	342.511	488.154	342.617	384.69	396.685	196.682	218.07	248.585	124.734	163.595	185.492	122.736	105.645	154.81	127.949	141.92
ENSG00000233328	165.898	189.488	150.224	196.216	157.404	154.683	132.585	86.9076	156.521	129.2	52.3194	106.523	92.3642	60.3552	86.7252	101.373	64.2904	93.665	123.275	110.889	87.0604
ENSG00000230364	16.7762	29.4958	14.3526	18.1521	16.7242	11.0488	13.5598	20.8913	16.5339	6.05626	24.222	10.0493	10.2627	21.1243	14.7827	7.54908	21.0405	7.6239	16.2455	27.7223	9.54086
ENSG00000117533	283.332	310.153	389.434	299.942	311.857	296.475	296.81	327.575	345.008	318.963	455.373	378.859	320.424	459.705	359.712	433.533	493.283	508.623	525.59	540.585	570.066
ENSG00000276756	2.79604	1.78762	4.7842	4.32193	5.90265	3.68292	3.76662	4.17825	1.10226	8.07501	3.87551	8.03945	5.70149	3.01776	10.8406	5.3922	8.18242	3.26738	4.77809	4.26497	7.15565
ENSG00000274265	184.538	162.674	203.807	159.911	130.842	197.036	146.145	177.158	141.09	235.185	289.695	225.105	174.466	279.646	146.841	191.962	211.574	212.38	152.899	147.141	188.432
ENSG00000272755	21.4363	20.5577	14.3526	17.2877	13.7729	17.4939	10.5465	19.22	19.8407	31.2907	23.2531	29.143	10.2627	20.1184	15.7682	24.8041	17.5338	20.6934	11.4674	26.656	29.8152
ENSG00000286219	687.825	1017.16	980.761	640.51	899.171	826.815	757.844	1237.6	1137.53	1243.55	1228.54	1442.08	1303.36	1588.35	1499.95	1258.54	1133.85	1542.21	1408.58	1442.63	1598.09
ENSG00000273062	6.52408	0	14.3526	1.72877	6.88643	2.76219	3.0133	0	2.20452	4.03751	5.81327	3.0148	13.6836	16.0947	12.8117	3.23532	12.8581	1.08913	12.423	11.7287	11.9261
ENSG00000116191	983.273	958.166	1386.46	654.34	710.286	618.73	647.106	747.072	738.516	1220.34	1418.44	1175.77	1234.94	1796.57	1430.97	880.007	1033.32	1179.53	1193.57	1292.29	1472.87
ENSG00000228196	8.38811	7.15049	9.5684	5.18631	12.7891	7.36584	9.03989	9.19216	8.8181	8.07501	6.78215	16.0789	5.70149	15.0888	10.8406	1.07844	9.35134	21.7826	16.2455	12.7949	7.15565
ENSG00000142621	0.932012	2.68144	0	7.77947	2.95133	8.28657	10.5465	0.83565	4.40905	7.06564	2.90664	1.00493	2.2806	0	9.85513	9.70596	2.33783	9.80215	9.55619	6.39745	4.77043
ENSG00000075151	2795.1	2756.52	2762.4	2689.97	2969.03	2867.15	2500.28	2760.15	2795.34	3488.41	3376.54	3243.92	3131.26	3630.36	3145.76	2752.18	2876.71	2713.02	3029.31	3116.63	3253.43
ENSG00000143772	123.958	100.107	135.871	216.096	222.333	246.756	219.971	193.871	193.998	156.453	166.647	150.74	126.573	130.77	110.377	220.002	199.885	254.856	202.591	237.772	178.891
ENSG00000163191	7320.02	7722.53	6370.64	9518.61	9369.48	9973.34	8832.73	8204.42	8985.64	8941.06	5807.46	7686.72	8634.34	4330.48	6427.52	6572.02	5130.38	4960.98	6518.27	5507.14	5365.54
ENSG00000232678	26.0963	8.04431	37.3168	23.3384	19.6755	14.7317	24.1064	26.7408	16.5339	14.1313	36.8174	18.0888	14.8239	11.0651	23.6523	14.0197	14.027	27.2282	12.423	7.46369	16.6965
ENSG00000236427	0	0	5.74104	0.864385	3.9351	3.68292	6.02659	5.0139	2.20452	15.1407	11.6265	2.00986	1.1403	2.01184	0.985513	3.23532	9.35134	7.6239	10.5118	7.46369	5.96304
ENSG00000169641	1800.65	1750.08	1750.06	2160.96	2307.94	2136.09	2227.58	2539.54	2247.51	2421.5	1879.62	2113.37	2290.86	2034.97	2058.74	1997.27	1737.01	1643.49	2237.1	2004.53	1768.64
ENSG00000266338	2885.51	3294.59	3660.87	3065.11	3366.48	3388.29	3069.8	3584.94	3441.26	3559.06	3651.7	4040.83	3715.09	4107.17	4138.17	3518.95	3504.41	4061.36	3907.52	4118.89	4351.83
ENSG00000162825	2242.42	2305.14	2703.07	1974.26	2372.87	2382.85	2033.98	2609.74	2455.84	2373.05	2390.22	2610.81	2717.33	2620.42	2754.51	2232.37	2617.21	2500.64	2396.69	2847.93	2711.99
ENSG00000143409	267.487	263.674	240.167	388.973	478.115	478.779	381.935	315.876	299.815	489.548	625.896	471.313	566.728	597.516	393.22	546.769	626.54	477.038	624.019	616.288	410.257
ENSG00000260063	40.0765	47.372	18.18	17.2877	5.90265	11.9695	7.53324	3.3426	11.0226	11.1031	3.87551	6.02959	12.5433	13.077	3.94205	10.7844	4.67567	3.26738	14.3343	2.13248	7.15565
ENSG00000060642	264.691	220.771	326.283	299.077	293.165	291.871	322.423	517.268	422.167	551.12	437.933	502.466	661.373	529.114	564.699	469.122	530.688	345.254	482.587	438.225	436.494
ENSG00000241188	0	0	0.95684	3.45754	0	6.44511	0.753324	0	1.10226	1.00938	0	0	5.70149	6.03552	2.95654	0	0	0	0.955619	2.13248	0
ENSG00000204160	583.44	532.712	466.938	467.633	382.689	520.212	505.481	500.555	523.575	477.435	415.649	455.234	522.257	450.652	573.569	545.691	397.432	451.988	432.895	506.465	574.837
ENSG00000175793	1136.12	934.033	627.687	2053.78	1469.76	1657.31	1652.04	1156.54	1178.32	529.923	274.193	449.204	474.364	189.113	419.829	589.907	361.195	375.749	529.413	377.45	444.843
ENSG00000142751	446.434	529.137	468.852	504.801	478.115	444.712	465.554	507.24	559.949	452.201	498.004	479.352	514.274	576.392	515.423	478.828	501.465	580.505	540.88	538.452	508.051
ENSG00000198746	278.672	269.931	215.289	189.3	190.852	214.53	231.271	181.336	238.089	174.622	150.176	149.735	194.991	137.811	154.726	173.629	120.398	123.071	131.875	173.797	145.498
ENSG00000090273	2913.47	2960.3	2449.51	2655.39	2320.73	2601.98	2479.94	2348.18	2421.67	1982.42	1491.1	1945.55	2215.6	1521.96	1994.68	1845.21	1850.4	1813.4	1994.38	1806.21	1835.42
ENSG00000172746	3.72805	3.57525	0.95684	4.32193	0	0	2.25997	0	4.40905	0	1.93776	6.02959	1.1403	4.02368	0	1.07844	3.50675	5.44564	2.86686	3.19873	5.96304
ENSG00000253368	1748.45	1187.88	939.617	2201.59	1172.66	1117.77	1719.09	899.16	886.219	972.03	803.2	640.142	890.573	676.984	608.062	1112.95	1225.03	1047.74	1683.8	1279.49	1381.04
ENSG00000158246	84.8131	62.5668	53.5831	56.1851	32.4646	41.4328	34.6529	36.7686	33.0679	16.15	8.71991	10.0493	22.806	2.01184	5.91308	21.5688	15.1959	11.9804	15.2899	8.52994	14.3113
ENSG00000130695	616.992	586.34	554.011	484.92	376.786	459.444	442.201	396.934	411.144	275.56	224.78	242.189	213.236	259.527	281.857	450.788	330.804	400.799	392.759	377.45	405.487
ENSG00000117682	923.624	967.104	851.588	843.64	724.059	717.248	722.438	694.426	690.016	815.577	682.09	733.6	730.931	721.244	665.221	726.869	770.316	664.368	676.578	758.098	690.52
ENSG00000223583	1.86402	3.57525	0	1.72877	6.88643	3.68292	1.50665	1.6713	6.61357	3.02813	0	2.00986	1.1403	3.01776	10.8406	2.15688	0	7.6239	3.82247	4.26497	3.57782
ENSG00000225891	2.79604	1.78762	14.3526	10.3726	6.88643	12.8902	3.76662	5.0139	14.3294	4.03751	9.68879	4.01973	3.42089	17.1006	8.86962	11.8628	9.35134	15.2478	9.55619	15.9936	16.6965
ENSG00000198830	9188.71	8753.1	8113.05	6156.15	5971.52	5763.77	5284.57	5240.36	5579.65	2476	2371.81	2849.99	2442.52	2283.44	2605.7	2210.8	2044.44	2058.45	2116.7	1707.05	1905.79
ENSG00000158062	443.638	453.163	482.248	362.178	403.348	408.804	435.421	359.33	430.985	348.235	340.076	321.578	404.806	267.575	320.292	382.846	298.074	303.867	301.975	339.065	248.062
ENSG00000158615	934.808	1039.5	1146.29	933.536	928.684	859.041	995.895	991.081	988.729	944.777	1021.2	883.335	852.943	1133.67	949.049	959.812	1232.04	1089.13	872.48	1049.18	993.442
ENSG00000174332	400.765	530.03	346.376	344.89	337.435	463.127	579.306	376.043	433.189	398.704	363.329	454.229	518.836	480.829	605.105	526.279	469.905	626.249	478.765	569.373	545.022
ENSG00000058804	1209.75	1018.95	997.028	682.865	634.535	519.292	599.646	493.869	572.074	440.088	337.17	345.697	290.776	306.805	342.959	445.396	335.479	386.641	425.25	326.27	341.086
ENSG00000182901	18.6402	18.77	22.9642	13.8302	23.6106	13.8109	15.0665	16.713	13.2271	37.3469	20.3464	42.2071	19.3851	15.0888	31.5364	31.2748	24.5473	23.9608	16.2455	39.451	22.6595
ENSG00000254539	18.6402	25.9205	43.0578	54.4563	53.1239	61.6889	37.6662	45.9608	92.59	56.5251	49.4128	65.3206	54.7343	36.2131	34.493	37.7454	24.5473	38.1195	32.491	29.8548	69.1712
ENSG00000269713	3440.99	3805.85	4116.33	3346.9	3783.6	3774.99	3597.88	4050.4	4047.51	3810.4	4036.35	4328.24	4174.63	4355.63	4262.34	3726.01	3874.96	4247.6	4012.64	4446.23	4509.25
ENSG00000229106	0	9.83193	5.74104	1.72877	5.90265	2.76219	0.753324	3.3426	3.30679	1.00938	0.968879	0	1.1403	2.01184	0	3.23532	5.84459	2.17826	0	1.06624	1.19261
ENSG00000189266	2216.32	2285.48	2766.23	2608.72	3019.21	2679.32	2754.91	3330.07	2904.46	3454.09	3413.36	3779.55	2850.75	4109.18	4113.53	2817.97	3582.73	3854.42	3200.37	3472.75	3861.66
ENSG00000188529	2942.36	2590.27	2703.07	2217.15	2222.35	2024.68	2248.67	2283.83	2083.28	1926.9	2559.78	2091.26	2005.78	2914.15	2195.72	2081.39	2310.95	2254.5	2136.76	2270.03	2114.49
ENSG00000158055	9.32012	6.25668	5.74104	34.5754	51.1563	48.7987	55.746	36.7686	35.2724	14.1313	8.71991	11.0542	12.5433	16.0947	20.6958	70.0986	43.2499	44.6543	50.6478	41.5834	36.9708
ENSG00000010165	623.516	584.553	650.651	617.171	514.515	637.145	577.046	452.087	524.677	540.017	459.248	430.111	535.94	324.912	506.554	421.67	501.465	450.899	430.028	394.51	430.531
ENSG00000197959	67.1049	66.1421	128.217	64.8289	108.215	108.646	138.612	168.801	124.556	95.8908	257.722	114.562	151.66	218.284	118.262	129.413	146.115	128.517	150.988	140.744	122.839
ENSG00000135845	500.49	447.8	475.55	367.364	325.63	356.322	346.529	370.193	250.214	381.544	335.232	343.687	383.14	332.959	305.509	342.944	328.466	368.125	289.552	276.157	252.833
ENSG00000272195	7.4561	14.301	18.18	0.864385	9.83776	7.36584	6.02659	0.83565	2.20452	3.02813	6.78215	8.03945	6.84179	11.0651	11.8262	12.9413	5.84459	18.5152	11.4674	25.5898	21.4669
ENSG00000203666	142.598	168.037	121.519	164.233	197.739	175.859	165.731	217.269	232.577	181.688	209.278	178.878	217.797	234.379	238.494	176.864	154.297	136.141	218.837	165.268	165.772
ENSG00000230667	12.1162	14.301	22.9642	9.50824	5.90265	8.28657	6.77992	5.0139	11.0226	1.00938	1.93776	8.03945	5.70149	6.03552	1.97103	6.47064	1.16892	2.17826	3.82247	6.39745	1.19261
ENSG00000198691	18.6402	11.6196	0.95684	6.0507	7.8702	4.60365	8.28657	14.2061	12.1249	30.2813	40.6929	33.1627	41.0507	22.1302	31.5364	61.4711	47.9256	44.6543	44.9141	56.5108	57.2452
ENSG00000198625	669.185	790.13	897.516	647.425	726.026	685.944	690.045	839.829	785.913	901.374	1110.33	1089.35	783.385	1296.63	958.904	1159.32	1199.31	1272.1	1101.83	1155.81	1167.56
ENSG00000117713	3191.21	3282.97	2812.15	2708.12	2652.26	2799.94	2675.81	2688.29	2652.04	2792.95	2659.57	2797.73	3281.78	2605.33	2930.92	3236.4	2579.8	2821.93	2946.17	3050.52	2877.76
ENSG00000085433	271.216	249.373	316.714	316.365	310.873	315.81	272.703	248.188	217.146	334.104	229.624	270.327	239.463	198.166	213.856	285.787	246.642	262.48	290.508	224.977	221.825
ENSG00000219481	1934.86	1748.3	1993.1	1970.8	1666.52	1798.19	1703.27	1761.55	1683.15	1814.86	1587.99	1520.46	1458.44	1678.88	1523.6	1403.05	1357.11	1512.8	1557.66	1473.55	1491.95
ENSG00000143811	526.587	536.287	470.765	564.444	602.071	586.505	471.581	483.006	487.2	658.114	470.875	650.191	651.11	537.161	669.163	732.261	651.087	625.16	728.181	685.594	723.913
ENSG00000078618	3299.32	3137.28	3098.25	3061.65	3237.61	2886.49	2827.23	3090.24	2865.88	2493.16	3248.65	2780.65	2418.57	3324.56	2817.58	2384.43	2914.11	2907.97	2799.96	3078.24	3060.23
ENSG00000127054	1418.52	1348.76	1235.28	1286.21	1217.91	1401.35	1253.53	1126.46	1229.02	1157.76	1295.39	1448.11	1570.19	1160.83	1507.84	1415.99	1449.46	1452.9	1407.63	1588.7	1604.06
ENSG00000134202	260.963	218.984	252.606	231.655	247.911	264.249	287.77	304.177	319.656	388.61	366.236	356.751	426.472	493.906	455.307	358.042	461.722	460.701	530.368	491.538	436.494
ENSG00000185104	1270.33	1163.74	1129.07	1026.89	969.019	993.467	995.141	932.586	1007.47	875.13	743.13	789.876	684.179	618.64	701.685	869.223	783.175	829.916	791.252	748.502	711.987
ENSG00000117523	7960.31	7675.16	7873.84	6820	7082.2	6822.61	6553.17	7230.88	7019.21	7109.04	6235.7	6571.25	6488.3	6581.73	6175.23	5834.36	6100.58	5772.38	5897.12	6295.09	6005.97
ENSG00000187017	0.932012	0	0	1.72877	0	0.92073	3.76662	2.50695	0	1.00938	2.90664	2.00986	1.1403	5.0296	0	3.23532	5.84459	3.26738	0.955619	6.39745	1.19261
ENSG00000160767	892.868	837.502	687.011	739.05	638.47	741.187	714.905	589.134	730.8	821.633	669.495	684.358	760.579	638.759	827.831	723.634	694.337	633.873	763.539	672.799	746.572
ENSG00000131778	65.2408	67.9297	61.2378	60.507	69.8481	54.3231	54.9927	62.6738	60.6244	44.4126	42.6307	78.3847	67.2776	49.29	52.2322	47.4514	46.7567	44.6543	50.6478	33.0535	48.8969
ENSG00000132128	1314.14	1300.5	1240.07	1491.93	1332.03	1510.92	1490.83	1403.06	1396.57	1418.17	1398.09	1335.55	1574.75	1430.42	1496.99	1626.29	1582.71	1559.63	1639.84	1703.85	1761.48
ENSG00000081019	268.419	320.878	359.772	304.264	319.727	294.634	318.656	310.862	311.94	310.888	330.388	394.938	312.442	428.522	457.278	392.552	466.398	424.76	356.446	348.661	428.146
ENSG00000133226	3148.34	3060.41	3057.11	2728.86	2431.89	2467.56	2406.12	2346.51	2453.64	2373.05	2722.55	2821.85	2409.45	2848.76	2691.44	3738.95	3974.32	4136.51	3124.87	3529.26	3505.07
ENSG00000143374	577.847	506.791	497.557	527.275	462.375	522.054	402.275	382.728	469.564	425.957	469.906	441.165	453.839	425.504	470.09	510.102	550.56	492.286	454.874	503.266	434.109
ENSG00000134255	362.553	308.365	360.729	438.243	492.872	390.389	481.374	551.529	524.677	471.379	533.852	486.387	427.612	561.303	484.872	491.769	531.857	563.079	542.791	471.279	534.288
ENSG00000182134	138.87	177.869	190.411	110.641	127.891	138.109	106.972	98.6068	127.862	88.8252	95.919	83.4093	101.487	83.4913	109.392	117.55	135.594	135.052	144.298	127.949	112.105
ENSG00000107404	1508.93	1249.55	1129.07	1181.61	950.327	1149.07	1225.66	928.408	1118.8	960.927	760.57	1057.19	1382.04	828.877	1156.01	1300.6	1186.45	1199.13	1410.49	1387.18	1404.89
ENSG00000263956	2019.67	2362.34	2484.91	1982.04	2174.14	2245.66	2088.97	2528.68	2251.92	2423.51	2305.93	2641.97	2658.04	2544.98	2672.71	2385.51	2464.08	2531.13	2645.15	2663.47	2815.75
ENSG00000142875	888.207	782.979	774.084	904.147	723.075	744.87	746.544	655.986	725.289	540.017	500.91	613.008	492.609	630.711	441.51	432.455	336.648	446.543	424.295	414.768	478.236
ENSG00000134250	7672.32	8669.97	8265.19	7091.42	7746.25	8196.34	7241.71	8112.49	9042.96	8948.13	8067.85	9145.88	9051.69	7379.42	9407.71	6744.57	6682.7	7595.58	7512.12	7625.76	8122.85
ENSG00000132849	299.176	312.834	263.131	312.908	272.506	267.012	259.897	274.929	271.157	335.113	377.863	281.381	311.301	530.119	326.205	376.376	419.641	359.412	416.65	477.676	370.901
ENSG00000143669	478.122	578.296	948.229	645.696	937.538	1151.83	749.558	1037.88	1148.56	719.686	893.306	944.636	767.421	935.505	932.295	575.887	791.357	870.213	732.004	984.141	1037.57
ENSG00000170498	2.79604	0	0	0	0	0	0	0	0	1.00938	0	2.00986	0	0	0	9.70596	5.84459	3.26738	3.82247	5.33121	8.34825
ENSG00000086015	1325.32	1170	1152.99	1232.61	1057.56	1162.88	1532.26	1189.97	1328.23	1268.79	1117.12	1354.65	1220.12	1099.47	1398.44	1870.02	1601.42	1891.82	1615	1747.57	1810.38
ENSG00000162409	41.0085	53.6287	58.3673	44.0837	72.7994	62.6096	51.2261	69.359	58.4199	114.06	134.674	160.789	55.8746	148.876	132.059	205.982	185.858	224.36	185.39	172.731	189.625
ENSG00000196189	103.453	98.3193	86.1156	48.4056	132.81	114.17	107.725	140.389	113.533	32.3001	64.9149	63.3107	72.9791	88.5209	87.7107	90.589	85.331	106.735	96.5175	120.485	101.372
ENSG00000088280	246.051	263.674	327.239	337.11	323.662	354.481	393.235	367.686	353.826	297.766	480.564	365.795	377.439	464.735	462.206	295.493	405.614	380.106	325.866	376.383	292.189
ENSG00000221978	2345.87	2509.82	2756.66	2296.67	2284.33	2321.16	2438.51	2340.66	2378.68	3615.59	4821.14	4289.05	3724.21	5287.11	4255.45	4113.17	4787.88	4492.65	4059.47	4386.52	4327.97
ENSG00000168765	258.167	283.338	277.484	251.536	240.041	286.347	280.237	260.723	317.452	142.322	170.523	172.848	135.695	190.119	196.117	185.492	185.858	190.597	174.878	188.725	189.625
ENSG00000143367	344.844	185.019	183.713	219.554	108.215	129.823	220.724	140.389	113.533	221.054	135.643	196.967	187.009	125.74	139.943	270.689	224.432	201.489	266.618	195.122	184.854
ENSG00000122482	813.647	728.457	888.905	884.266	1080.19	866.407	915.289	1150.69	1035.02	978.086	1002.79	923.532	1004.6	1191.01	977.629	864.909	1083.59	990.018	912.616	972.413	979.131
ENSG00000187961	469.734	451.375	405.7	471.954	414.17	589.267	577.8	406.126	533.495	570.298	464.093	505.481	709.265	407.397	597.221	506.867	502.634	478.127	482.587	504.332	490.162
ENSG00000163462	74.561	61.673	64.1083	64.8289	55.0914	66.2925	85.1257	30.0834	45.1928	93.872	77.5103	64.3156	80.9612	65.3848	66.0294	90.589	75.9796	66.4368	86.0057	71.4382	69.1712
ENSG00000117724	6355.39	5749	6237.64	3766.99	3344.84	2783.37	3200.88	3118.65	2986.03	877.148	639.46	827.059	762.86	564.321	730.265	1375.01	651.087	832.094	1248.04	587.499	734.646
ENSG00000116604	1160.35	1392.56	1285.99	1048.5	1107.73	1276.13	1167.65	1291.92	1251.07	1268.79	1430.06	1720.44	1748.08	1382.13	1860.65	1726.58	2036.25	1907.06	1614.04	1936.3	1948.72
ENSG00000171608	1142.65	1226.31	1164.47	1166.92	1187.42	1245.75	1083.28	1205.84	1380.03	1789.63	1272.14	1610.91	1790.27	1202.07	1969.06	1358.84	1457.64	1377.75	1341.69	1434.1	1391.77
ENSG00000185499	434.318	471.039	421.01	207.453	239.057	154.683	264.417	236.489	127.862	193.8	257.722	152.75	179.027	234.379	170.494	229.708	292.229	162.28	107.029	183.394	101.372
ENSG00000116729	1637.55	1832.31	1712.74	1732.23	1932.14	1915.12	2148.48	2395.81	2568.27	2177.23	1654.84	1944.54	2347.87	1507.87	1966.1	1908.84	1897.15	1927.76	2422.49	2111.16	2264.76
ENSG00000234383	34.4844	37.5401	10.5252	27.6603	31.4808	40.5121	61.7726	50.139	39.6814	52.4876	31.973	40.1973	41.0507	21.1243	56.1743	55.0005	32.7297	27.2282	59.2483	56.5108	32.2004
ENSG00000229133	19.5723	14.301	11.4821	5.18631	2.95133	4.60365	9.79322	9.19216	13.2271	27.2532	0	16.0789	9.12239	6.03552	10.8406	10.7844	3.50675	10.8913	4.77809	2.13248	14.3113
ENSG00000154451	1.86402	5.36287	13.3958	1.72877	20.6593	9.2073	9.03989	20.8913	9.92036	80.7501	66.8526	48.2367	39.9104	26.1539	34.493	93.8243	88.8377	49.0108	39.1804	24.5236	9.54086
ENSG00000162595	4.66006	7.15049	7.65472	2.59316	8.85398	7.36584	4.51995	5.84955	3.30679	8.07501	5.81327	10.0493	7.98209	2.01184	7.88411	6.47064	8.18242	2.17826	4.77809	3.19873	1.19261
ENSG00000011007	1261.01	1170	1267.81	1332.02	1213.98	1198.79	1187.99	1306.96	1376.73	1155.74	860.364	1090.35	1112.93	1044.14	1056.47	834.713	862.661	858.233	950.84	927.631	952.893
ENSG00000117305	293.584	345.905	325.326	437.379	555.833	577.298	494.934	467.129	499.325	572.317	683.059	661.245	599.797	550.238	542.032	561.867	711.871	601.199	618.285	660.004	605.845
ENSG00000179163	1222.8	1633.89	1797.9	1880.04	2353.19	2009.95	1996.31	2289.68	2055.72	4903.55	7259.81	5930.1	5053.8	10482.7	8002.37	5477.4	6479.31	6779.82	6205.79	6934.84	7317.84
ENSG00000121764	0	1.78762	1.91368	1.72877	0	5.52438	3.0133	5.0139	4.40905	20.1875	23.2531	28.1381	20.5254	18.1065	34.493	39.9023	29.2229	49.0108	31.5354	53.3121	50.0895
ENSG00000084636	438.046	601.535	602.809	807.336	839.161	972.291	1233.95	1352.08	1298.47	2009.67	1589.93	2022.93	2598.74	1738.23	2394.8	1982.17	1768.57	1713.2	1835.74	2073.84	1972.57
ENSG00000143149	1405.47	1418.48	1360.63	1364	1270.05	1174.85	1153.34	1170.75	1124.31	1063.88	982.443	925.542	927.062	838.937	814.034	859.517	831.1	792.885	830.432	831.669	737.031
ENSG00000203814	9.32012	8.93812	15.3094	10.3726	6.88643	6.44511	12.0532	9.19216	7.71584	13.1219	8.71991	2.00986	9.12239	4.02368	13.7972	9.70596	12.8581	10.8913	17.2011	6.39745	7.15565
ENSG00000270276	39.1445	50.9473	40.1873	74.3372	80.6696	78.262	46.7061	76.8798	68.3403	94.8814	115.297	100.493	79.8209	101.598	98.5513	107.844	93.5134	83.8629	77.4051	85.2994	69.1712
ENSG00000288859	19.5723	24.1329	29.6621	15.5589	22.6268	33.1463	15.8198	18.3843	15.4317	41.3845	50.3817	39.1923	53.594	48.2841	38.435	29.1179	46.7567	29.4065	29.6242	20.2586	32.2004
ENSG00000143164	1515.45	1493.56	1557.74	1385.61	1443.2	1242.99	1511.92	1519.21	1330.43	1445.43	1392.28	1248.13	1483.53	1502.84	1270.33	978.146	1021.63	913.779	1118.07	983.075	997.02
ENSG00000288825	19.5723	24.1329	29.6621	15.5589	22.6268	33.1463	15.8198	18.3843	15.4317	41.3845	50.3817	39.1923	53.594	48.2841	38.435	29.1179	46.7567	29.4065	29.6242	20.2586	32.2004
ENSG00000184678	35.4165	33.9648	52.6262	44.0837	32.4646	65.3718	19.5864	30.0834	48.4995	56.5251	53.2883	57.2811	49.0328	38.2249	55.1887	28.0395	60.7837	35.9412	30.5798	31.9873	31.0078
ENSG00000270882	39.1445	53.6287	40.1873	80.3878	80.6696	81.9449	47.4594	82.7294	69.4425	100.938	115.297	103.508	80.9612	102.604	101.508	108.922	93.5134	83.8629	79.3163	87.4318	72.7491
ENSG00000215695	2.79604	0	7.65472	1.72877	0	0.92073	0.753324	1.6713	3.30679	12.1125	0.968879	4.01973	0	4.02368	3.94205	5.3922	7.0135	0	4.77809	6.39745	3.57782
ENSG00000122435	208.771	212.727	269.829	320.687	285.295	276.219	305.85	275.765	279.975	231.147	262.566	242.189	199.552	251.48	216.813	238.335	248.979	278.817	215.014	223.911	215.862
ENSG00000120341	7.4561	10.7257	12.4389	2.59316	10.8215	6.44511	6.77992	5.84955	5.51131	2.01875	3.87551	10.0493	4.56119	6.03552	0.985513	9.70596	0	6.53477	10.5118	6.39745	7.15565
ENSG00000142224	0.932012	0	0	0.864385	0.983776	9.2073	0.753324	6.6852	7.71584	9.08439	0.968879	4.01973	5.70149	9.05327	6.89859	2.15688	1.16892	0	0.955619	3.19873	1.19261
ENSG00000227288	27.0283	19.6639	27.7484	14.6946	8.85398	22.0975	16.5731	9.19216	14.3294	22.2063	4.84439	21.1036	18.2448	23.1361	24.6378	17.255	10.5203	30.4956	21.9792	29.8548	26.2374
ENSG00000227960	5.59207	0.893812	8.61156	5.18631	2.95133	1.84146	3.76662	0	2.20452	3.02813	3.87551	2.00986	3.42089	1.00592	2.95654	8.62752	0	3.26738	2.86686	1.06624	2.38522
ENSG00000234683	6.52408	8.04431	1.91368	12.1014	8.85398	6.44511	1.50665	5.84955	8.8181	2.01875	11.6265	5.02466	3.42089	2.01184	3.94205	4.31376	0	6.53477	2.86686	3.19873	7.15565
ENSG00000117114	70.8329	42.903	31.5757	137.437	77.7183	65.3718	155.938	128.69	109.124	165.538	119.172	112.552	181.307	151.894	133.044	95.9812	71.3039	60.9912	114.674	85.2994	84.6751
ENSG00000184908	8.38811	4.46906	16.2663	0.864385	0.983776	1.84146	0	0.83565	1.10226	5.04688	14.5332	6.02959	10.2627	15.0888	2.95654	4.31376	14.027	18.5152	3.82247	7.46369	5.96304
ENSG00000117013	10.2521	9.83193	10.5252	11.237	10.8215	3.68292	5.27327	6.6852	5.51131	6.05626	4.84439	5.02466	7.98209	20.1184	2.95654	22.6473	7.0135	11.9804	21.0236	7.46369	8.34825
ENSG00000179862	177.082	125.134	111.95	236.842	143.631	130.744	217.711	115.32	111.329	130.21	72.6659	86.4241	136.836	71.4203	69.9714	193.041	187.027	116.537	147.165	143.943	134.765
ENSG00000281207	25.1643	25.0267	20.0936	50.1344	23.6106	17.4939	33.1463	24.2339	22.0452	34.3188	11.6265	19.0937	23.9463	19.1125	25.6233	33.4317	40.9121	31.5847	35.3579	28.7885	31.0078
ENSG00000171790	2.79604	0	0	12.1014	1.96755	11.9695	6.77992	0.83565	8.8181	3.02813	3.87551	1.00493	3.42089	3.01776	18.7248	0	10.5203	9.80215	1.91124	2.13248	1.19261
ENSG00000196482	22.3683	33.9648	25.8347	24.2028	21.6431	22.0975	36.9129	11.6991	20.943	32.3001	40.6929	46.2269	34.2089	35.2072	36.464	22.6473	32.7297	35.9412	42.0472	19.1924	13.1187
ENSG00000081277	5.59207	13.4072	16.2663	11.237	8.85398	3.68292	5.27327	5.84955	2.20452	3.02813	0	1.00493	4.56119	0	2.95654	9.70596	22.2094	4.35651	11.4674	5.33121	11.9261
ENSG00000159166	19.5723	14.301	27.7484	11.237	16.7242	13.8109	24.1064	23.3982	31.9656	5.04688	8.71991	2.00986	6.84179	0	0.985513	10.7844	0	7.6239	5.73371	12.7949	3.57782
ENSG00000174307	363.485	373.613	311.93	1256.82	1239.56	1363.6	1473.5	1244.28	1438.45	998.274	852.613	944.636	1148.28	764.499	893.86	1151.77	949.161	1029.23	1066.47	900.974	935.004
ENSG00000159176	4031.88	3680.72	3127.91	3743.65	3247.44	3178.36	3259.63	2795.25	2981.62	3120.99	1896.1	2506.3	2962.49	1619.53	2520.94	2602.28	2363.55	2128.16	2545.77	2241.24	2366.13
ENSG00000224536	12.1162	14.301	15.3094	16.4233	20.6593	19.3353	28.6263	20.0556	16.5339	29.2719	27.1286	30.148	36.4895	46.2723	35.4785	58.2358	31.5608	39.2086	38.2247	43.7159	59.6304
ENSG00000223396	36.3485	35.7525	36.3599	32.8466	52.1401	51.5609	46.7061	50.9747	38.5792	47.4407	65.8837	69.3403	64.997	99.586	111.363	98.1381	58.4459	70.7933	93.6506	81.0344	122.839
ENSG00000231871	2.79604	8.04431	5.74104	4.32193	3.9351	6.44511	6.02659	1.6713	3.30679	7.06564	3.87551	2.00986	5.70149	0	6.89859	1.07844	5.84459	0	6.68933	3.19873	3.57782
ENSG00000198700	3782.1	3516.26	3744.12	3357.27	3315.32	3356.98	3264.91	3035.08	3249.47	2886.82	2622.75	2666.08	2666.02	2286.45	2421.41	2701.49	2530.71	2440.74	2631.77	2331.87	2301.73
ENSG00000277681	4.66006	7.15049	5.74104	5.18631	0.983776	0	6.02659	12.5348	3.30679	3.02813	6.78215	5.02466	6.84179	2.01184	13.7972	3.23532	1.16892	5.44564	4.77809	5.33121	9.54086
ENSG00000198892	261.895	250.267	191.368	265.366	254.798	284.505	268.937	248.188	222.657	276.569	314.886	265.302	359.194	254.498	278.9	268.532	191.702	227.628	277.129	280.422	246.87
ENSG00000134369	3791.42	3228.45	3224.55	3714.26	3288.76	3510.74	3285.25	2944	3040.04	2824.24	2568.5	3034.89	2541.72	2579.18	2789	3155.52	3147.89	2891.64	2704.4	2586.7	2506.86
ENSG00000186141	790.346	675.722	619.076	615.442	537.141	510.084	559.72	502.226	533.495	503.679	389.489	429.106	402.525	438.581	345.915	392.552	446.526	404.067	366.958	367.853	401.909
ENSG00000186364	63.3768	48.2658	30.6189	59.6426	44.2699	44.195	30.133	32.5904	34.1701	39.3657	38.7551	39.1923	38.7701	39.2309	38.435	26.961	26.8851	19.6043	32.491	28.7885	19.0817
ENSG00000131788	1862.16	1715.22	1418.04	1667.4	1321.21	1349.79	1554.86	1149.86	1223.51	1372.75	1376.78	1259.18	1524.58	1292.61	1412.24	1382.56	1463.48	1318.93	1390.42	1507.67	1418.01
ENSG00000265241	1576.03	1555.23	1528.07	1372.64	1341.87	1165.64	1304	1230.08	1180.52	1205.2	982.443	936.596	1102.67	945.564	897.803	860.596	797.202	796.153	808.453	750.634	610.615
ENSG00000116489	3722.46	3573.46	3394.87	3477.42	3596.68	3192.17	3034.39	3321.71	3239.55	2893.88	2633.41	2670.1	2582.78	2542.96	2380.01	2126.68	2023.4	2216.38	2562.97	2086.64	2237.33
ENSG00000155366	2632	2411.5	2083.04	3231.94	2693.58	2747.46	2772.23	2212.8	2161.54	2335.7	1810.83	2107.34	2528.04	1477.7	2004.53	2475.02	2184.71	2031.22	2377.58	2082.37	2177.7
ENSG00000184599	1.86402	16.0886	6.69788	8.64385	13.7729	8.28657	20.3398	15.0417	16.5339	8.07501	4.84439	7.03452	9.12239	3.01776	7.88411	14.0197	1.16892	9.80215	15.2899	3.19873	8.34825
ENSG00000155363	1066.22	1087.77	1259.2	1383.02	1586.83	1620.48	1519.46	1640.38	1504.59	1918.83	1691.66	1676.23	1762.9	1564.2	1691.14	1885.11	1832.86	1628.25	1571.04	1697.46	1505.07
ENSG00000264343	331.796	375.401	527.219	354.398	463.358	438.267	354.816	530.638	473.973	553.139	528.039	600.949	506.292	613.611	604.12	548.926	459.384	640.407	577.194	700.521	772.81
ENSG00000286106	31.6884	36.6463	38.2736	25.0672	17.708	32.2255	20.3398	32.5904	42.9882	30.2813	36.8174	40.1973	63.8567	32.1894	31.5364	34.5101	40.9121	47.9216	34.4023	35.186	57.2452
ENSG00000273136	3909.79	4315.32	4407.21	3722.04	3980.36	4273.11	3945.91	4215.02	4290.01	4294.9	4210.75	4839.75	4386.73	4638.29	4839.86	4102.39	4467.6	4588.5	4603.21	4798.09	4924.28
ENSG00000120656	375.601	318.197	434.406	431.328	370.883	384.865	330.709	300.834	372.565	307.86	334.263	370.82	259.988	402.368	384.35	306.277	461.722	374.66	418.561	379.582	462.732
ENSG00000274423	179.878	230.603	252.606	216.096	286.279	270.695	273.457	275.765	339.497	309.879	355.578	266.307	359.194	297.752	320.292	266.375	388.081	263.569	310.576	249.501	322.004
ENSG00000197780	389.581	378.976	351.16	442.565	498.774	391.31	435.421	481.335	446.416	526.895	426.307	469.303	496.03	491.895	495.713	422.749	404.445	443.275	473.031	460.617	486.584
ENSG00000136628	3358.97	3106.89	3634.08	3110.06	3155.95	2813.75	2626.84	2583.83	2345.61	2995.83	2805.87	2803.76	2493.83	3183.73	2787.03	2192.47	2898.91	3044.11	2856.34	3376.79	3646.99
ENSG00000162813	400.765	337.861	309.059	298.213	315.792	336.066	346.529	346.795	274.463	390.629	297.446	283.391	324.985	267.575	293.683	300.885	246.642	266.836	297.197	348.661	277.878
ENSG00000067704	2153.88	1889.52	1846.7	1664.81	1570.11	1491.58	1349.96	1494.98	1383.34	1532.23	1441.69	1270.23	1262.31	1247.34	1292.01	1073.05	1053.19	1019.42	1186.88	1128.08	1123.44
ENSG00000232134	84.8131	74.1864	103.339	87.3029	95.4262	88.3901	92.6589	77.7155	69.4425	93.872	101.732	136.671	88.9433	68.4025	129.102	81.9615	72.4729	98.0215	63.0708	115.154	126.416
ENSG00000118873	1151.03	997.494	1143.42	1106.41	1201.19	1136.18	1005.69	1139.83	1033.92	1186.02	1082.24	1105.42	1019.43	1193.02	1109.69	1019.13	1340.75	1271.01	1238.48	1262.43	1247.47
ENSG00000218283	1295.5	1197.71	1302.26	1256.82	1202.17	1191.42	1211.35	1195.82	1246.66	1165.83	1184.94	1091.36	1104.95	1133.67	1067.31	910.204	1007.61	960.611	1078.89	947.889	1041.15
ENSG00000143776	2473.56	2478.54	2819.81	3025.35	3401.9	3410.38	3081.1	3635.92	3607.71	3112.92	2884.35	2976.61	2766.36	2748.17	2811.67	2574.24	2385.76	2520.24	2795.18	2392.65	2572.45
ENSG00000132196	148.19	109.939	112.907	120.15	120.021	158.366	91.1522	124.512	124.556	175.632	151.145	142.7	87.803	141.835	116.291	142.354	150.79	152.478	105.118	108.757	83.4825
ENSG00000117152	578.779	151.054	149.267	443.43	121.004	97.5973	276.47	88.5789	61.7267	104.975	218.967	127.626	45.6119	135.799	60.1163	64.7064	86.4999	39.2086	21.0236	21.3248	15.5039
ENSG00000127603	10326.7	9333.18	10700.3	11127.2	11547.6	10762.4	9845.2	11038.1	10316.1	15044.8	13654.4	14439.9	11277.5	12895.9	13134.9	16631.7	15304.6	14232.7	13130.2	13120.1	12355.4
ENSG00000185860	12.1162	1.78762	0	6.0507	0.983776	4.60365	8.28657	0.83565	1.10226	4.03751	0	1.00493	3.42089	0	0	2.15688	0	0	4.77809	2.13248	0
ENSG00000117461	183.606	114.408	144.483	267.095	211.512	223.737	224.491	157.938	143.294	186.735	92.0435	97.4784	108.328	69.4084	68.0004	122.942	72.4729	77.3281	115.63	57.5771	57.2452
ENSG00000117472	79.221	70.6111	52.6262	161.64	149.534	116.933	109.985	94.4285	89.2833	141.313	70.7281	104.513	98.0656	65.3848	57.1598	148.825	121.567	95.8433	72.627	117.287	70.3638
ENSG00000171357	87.6091	91.1688	87.0725	88.1673	115.102	80.1035	119.779	102.785	91.4878	84.7877	108.514	125.616	119.731	74.438	93.6238	134.805	155.466	117.626	118.497	119.419	126.416
ENSG00000085999	414.745	351.268	389.434	228.198	179.047	158.366	262.91	175.487	207.225	130.21	80.4169	118.582	133.415	108.639	137.972	310.591	204.561	194.954	220.748	198.321	128.802
ENSG00000085998	1864.02	1734.89	1606.54	2182.57	1861.3	2127.81	2287.85	2005.56	1933.37	2193.38	2022.05	2182.71	2704.79	1822.73	2349.46	1933.64	1745.19	1868.94	2112.87	2105.83	2158.62
ENSG00000117475	603.944	507.685	557.838	599.019	604.038	555.2	520.547	545.68	537.904	616.729	479.595	489.402	480.066	482.841	437.568	545.691	478.087	480.306	556.17	518.194	530.71
ENSG00000117479	210.635	268.144	243.037	217.825	279.392	227.42	209.424	282.45	243.6	323.001	334.263	428.101	339.809	500.948	549.916	346.179	445.357	458.523	323.955	361.456	393.561
ENSG00000234604	0.932012	0.893812	8.61156	0	5.90265	2.76219	3.0133	3.3426	6.61357	9.08439	9.68879	8.03945	2.2806	2.01184	8.86962	4.31376	5.84459	8.71303	1.91124	4.26497	9.54086
ENSG00000213062	42.8726	50.0535	26.7915	34.5754	35.4159	34.9877	30.133	49.3034	38.5792	52.4876	95.919	92.4537	61.5761	152.9	104.464	75.4908	160.142	133.963	84.0944	104.492	101.372
ENSG00000198734	1.86402	0	2.87052	2.59316	4.91888	7.36584	6.02659	7.52085	12.1249	5.04688	5.81327	5.02466	14.8239	5.0296	2.95654	20.4904	18.7027	7.6239	8.60057	10.6624	0
ENSG00000099260	76.425	138.541	123.432	114.099	128.875	174.018	54.2394	86.9076	114.635	93.872	265.473	292.435	53.594	126.746	138.957	320.297	461.722	402.977	212.147	235.639	314.848
ENSG00000203685	0	0.893812	0	0	0	0	0	0	0	6.05626	17.4398	2.00986	1.1403	3.01776	0	5.3922	2.33783	1.08913	0	1.06624	0
ENSG00000116580	1350.49	1425.63	1491.71	1293.12	1488.45	1366.36	1438.85	1477.43	1419.71	1738.15	2029.8	1764.66	1720.71	2018.88	1935.55	1819.33	1877.28	1809.04	1900.73	2003.47	2098.99
ENSG00000116996	0	0.893812	0	1.72877	0	0	1.50665	1.6713	0	23.2157	19.3776	61.3008	62.7164	57.3374	86.7252	1.07844	1.16892	10.8913	19.1124	15.9936	14.3113
ENSG00000281741	50.3286	69.7173	46.8852	83.8454	66.8967	71.8169	93.4122	105.292	82.6697	116.078	119.172	98.4833	119.731	88.5209	89.6817	73.334	126.243	114.358	93.6506	93.8293	60.823
ENSG00000226067	124.89	126.027	145.44	168.555	166.258	173.097	181.551	198.885	163.135	286.663	250.94	250.228	248.585	232.367	232.581	210.296	258.331	189.508	189.212	172.731	149.076
ENSG00000127125	434.318	479.083	464.068	473.683	468.277	440.109	446.721	401.948	374.769	405.77	403.053	368.81	437.875	522.072	428.698	440.004	369.378	368.125	442.451	449.954	399.524
ENSG00000236876	67.1049	76.8678	73.6767	48.4056	41.3186	61.6889	44.4461	54.3173	62.829	50.4688	55.2261	52.2564	63.8567	28.1657	56.1743	44.2161	56.108	39.2086	44.9141	38.3847	38.1634
ENSG00000288867	9.32012	11.6196	13.3958	3.45754	5.90265	3.68292	11.2999	13.3704	9.92036	2.01875	2.90664	8.03945	14.8239	16.0947	1.97103	4.31376	1.16892	3.26738	7.64495	4.26497	4.77043
ENSG00000270629	4125.09	4724.69	5239.66	4355.64	4502.74	4831.07	4354.21	5228.66	5193.86	5603.05	5383.09	5971.3	5808.68	5978.18	6248.15	4627.59	5193.5	5668.91	5775.76	5827.01	5643.42
ENSG00000286019	80.153	85.8059	86.1156	60.507	87.556	78.262	73.0725	86.072	94.7946	77.722	74.6036	137.676	112.89	99.586	98.5513	140.197	135.594	144.854	97.4731	121.552	139.535
ENSG00000236334	9.32012	11.6196	12.4389	3.45754	5.90265	3.68292	11.2999	13.3704	9.92036	2.01875	2.90664	7.03452	14.8239	16.0947	1.97103	3.23532	1.16892	3.26738	6.68933	4.26497	3.57782
ENSG00000009307	10834.6	10572.9	11395	10816.1	10893.3	10600.4	9833.9	10936.2	10343.6	9235.8	10696.4	9739.8	9684.55	11980.5	10523.3	7747.52	9504.47	10317.3	10379.9	10743.5	11837.8
ENSG00000162413	622.584	863.422	691.796	738.185	801.777	965.845	873.103	953.477	1177.22	610.673	451.497	548.693	700.143	457.693	612.989	653.535	725.898	799.42	667.977	737.839	787.121
ENSG00000116273	436.182	663.208	493.73	371.686	382.689	375.658	365.362	366.015	457.439	437.06	538.696	497.441	449.277	508.995	486.844	539.22	558.742	518.425	554.259	499.001	429.339
ENSG00000117153	836.947	737.395	896.559	937.858	840.144	832.34	787.224	686.069	756.152	758.042	673.371	708.477	680.758	682.013	674.091	656.77	737.587	762.39	779.785	699.455	753.728
ENSG00000199471	0.932012	3.57525	6.69788	0	1.96755	6.44511	0	0	0	3.02813	0.968879	1.00493	2.2806	5.0296	5.91308	1.07844	10.5203	0	1.91124	4.26497	1.19261
ENSG00000159346	1375.65	1464.06	1511.81	1588.74	1729.48	1768.72	1684.43	1782.44	1858.41	1803.76	1610.28	1906.36	1972.72	1929.35	2146.45	2118.06	2130.94	2348.16	2210.35	2377.72	2215.86
ENSG00000159348	352.301	357.525	448.758	357.856	394.494	402.359	435.421	460.443	505.938	472.388	493.159	441.165	553.045	463.729	503.597	421.67	403.276	458.523	477.809	479.809	519.977
ENSG00000163444	1016.83	838.395	817.142	898.097	870.641	839.705	757.091	823.951	868.583	900.364	930.123	861.226	778.824	1025.03	744.062	820.693	894.222	856.055	776.918	775.158	789.506
ENSG00000163485	251.643	221.665	271.743	275.739	235.122	268.853	277.977	183.007	176.362	213.988	252.877	198.976	200.692	145.858	155.711	298.728	261.837	173.171	231.26	242.037	182.469
ENSG00000272084	16.7762	13.4072	13.3958	16.4233	22.6268	16.5731	22.5997	15.8774	23.1475	26.2438	31.973	17.0838	18.2448	17.1006	27.5944	9.70596	18.7027	21.7826	26.7573	13.8611	21.4669
ENSG00000127481	7488.72	8095.25	8481.43	6145.78	6386.67	6481.94	6324.16	7037.01	7102.98	10129.1	9601.59	9492.58	9103	10107.5	9986.21	10514.8	10104.1	10692	9964.23	10607	10838.4
ENSG00000211454	63.3768	63.4606	44.9715	19.8809	11.8053	17.4939	19.5864	11.6991	11.0226	13.1219	18.4087	13.0641	17.1045	10.0592	18.7248	19.4119	21.0405	30.4956	11.4674	28.7885	29.8152
ENSG00000053372	1198.57	1169.11	866.897	841.047	640.438	685.023	690.798	681.055	612.858	513.773	389.489	433.126	475.504	417.456	492.757	407.651	356.52	412.78	467.297	481.941	469.887
ENSG00000162482	26.0963	53.6287	30.6189	10.3726	15.7404	11.9695	14.3132	14.2061	13.2271	8.07501	14.5332	24.1184	22.806	22.1302	33.5074	19.4119	30.3918	21.7826	21.0236	28.7885	36.9708
ENSG00000053371	603.012	632.819	580.802	895.503	937.538	1022.93	802.29	734.537	892.833	638.936	653.024	741.64	806.191	550.238	778.555	647.064	555.236	626.249	697.602	609.89	613
ENSG00000040487	274.012	359.312	311.93	312.043	339.403	353.56	394.742	371.864	405.633	264.457	214.122	290.425	499.451	224.32	315.364	310.591	232.615	253.767	348.801	266.56	265.951
ENSG00000235449	0.932012	4.46906	8.61156	1.72877	3.9351	7.36584	5.27327	3.3426	1.10226	1.00938	8.71991	1.00493	1.1403	11.0651	1.97103	4.31376	14.027	7.6239	3.82247	7.46369	9.54086
ENSG00000234996	4.66006	6.25668	22.9642	6.0507	0.983776	4.60365	6.02659	1.6713	2.20452	4.03751	4.84439	2.00986	2.2806	0	0.985513	9.70596	2.33783	2.17826	5.73371	14.9274	4.77043
ENSG00000183155	308.496	286.02	251.649	285.247	293.165	229.262	274.21	248.188	264.543	201.875	190.869	181.893	218.937	134.793	163.595	188.727	171.831	147.032	164.366	153.539	165.772
ENSG00000143847	54.9887	57.2039	51.6694	65.6933	144.615	151	56.4993	100.278	63.9312	561.214	532.883	822.034	465.242	585.445	825.86	1034.22	722.391	651.299	474.942	350.794	367.323
ENSG00000143379	685.029	762.421	795.134	648.289	701.432	721.852	726.958	735.372	677.891	842.83	858.426	787.866	800.489	873.138	789.396	743.046	834.607	844.074	811.32	858.325	918.308
ENSG00000007923	1276.86	1319.27	1189.35	1191.12	1092.97	1206.16	1142.79	1123.11	1128.72	1091.14	1019.26	1014.98	1139.16	925.446	969.745	927.459	817.073	792.885	925.039	898.842	968.397
ENSG00000116731	959.04	1075.26	1107.06	926.621	1120.52	998.992	966.515	1022	942.434	933.674	984.381	1075.28	803.91	1080.36	990.441	1057.95	1099.95	1013.98	945.107	958.552	874.181
ENSG00000188672	4.66006	5.36287	1.91368	5.18631	1.96755	1.84146	8.28657	5.84955	8.8181	8.07501	7.75103	7.03452	6.84179	15.0888	3.94205	9.70596	7.0135	32.6738	21.9792	39.451	32.2004
ENSG00000127463	1660.85	1589.2	1464.92	1842.01	1606.51	1690.46	1603.07	1629.52	1549.78	1854.23	1623.84	1756.62	1855.27	1503.85	1811.37	1841.98	1579.21	1738.25	1629.33	1542.85	1602.86
ENSG00000117543	396.105	319.985	345.419	448.616	392.526	403.28	377.416	373.536	356.031	250.325	348.796	285.401	280.513	424.498	255.248	184.413	279.371	321.293	295.286	304.945	351.819
ENSG00000164008	93.2012	64.3544	68.8925	54.4563	59.0265	44.195	50.4727	45.1251	49.6018	58.5439	49.4128	51.2515	54.7343	79.4676	61.1018	42.0592	42.081	57.7238	44.9141	55.4446	75.1343
ENSG00000162367	6.52408	6.25668	8.61156	2.59316	17.708	0.92073	3.76662	11.6991	2.20452	6.05626	16.4709	7.03452	9.12239	14.0829	8.86962	19.4119	21.0405	20.6934	22.9348	26.656	26.2374
ENSG00000116406	1116.55	1089.56	1419.95	1504.9	1741.28	1540.38	1556.37	1990.52	1867.23	1686.67	1846.68	2079.2	1596.42	2066.16	1967.08	1575.6	1642.33	1746.96	1789.87	1847.8	1802.03
ENSG00000116701	73.629	43.7968	20.0936	68.2865	25.5782	46.0365	83.619	22.5626	52.9086	37.3469	17.4398	28.1381	69.5582	14.0829	7.88411	39.9023	17.5338	20.6934	64.9821	22.3911	42.9339
ENSG00000162704	3118.51	2896.84	2788.23	2872.35	2543.06	2475.84	2397.83	2387.45	2363.25	2374.05	1640.31	1902.34	2095.87	1647.7	1810.39	1339.42	1495.05	1346.16	1688.58	1478.88	1588.55
ENSG00000116698	1629.16	1594.56	1574	1386.47	1531.74	1466.72	1487.82	1646.23	1619.22	1243.55	1184.94	1176.78	1196.17	1203.08	1172.76	1238.05	1130.34	1183.88	1094.18	1284.82	1245.08
ENSG00000162641	6.52408	9.83193	7.65472	7.77947	6.88643	8.28657	13.5598	5.84955	7.71584	11.1031	7.75103	11.0542	13.6836	17.1006	10.8406	11.8628	2.33783	4.35651	6.68933	5.33121	10.7335
ENSG00000121940	498.626	405.791	497.557	669.034	616.827	688.706	812.084	666.013	750.641	715.648	792.543	702.447	736.633	828.877	753.918	767.85	759.796	898.531	867.702	829.536	902.804
ENSG00000213063	2.79604	0	0	0.864385	0	0	0	0	5.51131	12.1125	0	0	1.1403	1.00592	0	0	0	1.08913	6.68933	0	0
ENSG00000117133	812.714	739.182	654.479	638.781	629.616	561.645	535.614	671.027	578.688	460.276	370.112	500.456	488.048	439.587	431.655	379.611	353.013	373.571	456.786	379.582	333.93
ENSG00000174021	558.275	587.234	526.262	594.697	579.444	564.407	525.067	500.555	574.279	535.979	394.334	480.357	504.012	365.149	455.307	447.553	460.553	502.088	463.475	464.882	485.391
ENSG00000285851	4.66006	0	12.4389	7.77947	9.83776	11.9695	7.53324	5.84955	8.8181	17.1594	4.84439	14.069	14.8239	10.0592	15.7682	4.31376	10.5203	9.80215	10.5118	10.6624	13.1187
ENSG00000122432	7.4561	10.7257	3.82736	12.9658	10.8215	8.28657	12.8065	4.17825	11.0226	9.08439	10.6577	4.01973	5.70149	6.03552	2.95654	5.3922	10.5203	2.17826	1.91124	8.52994	10.7335
ENSG00000117151	202.247	210.94	195.195	208.317	273.49	209.926	217.711	247.353	232.577	464.313	497.035	500.456	409.367	513.019	518.38	416.278	444.189	533.673	524.635	501.134	550.985
ENSG00000284882	0.932012	2.68144	0	0.864385	3.9351	1.84146	5.27327	0.83565	8.8181	2.01875	5.81327	4.01973	5.70149	2.01184	9.85513	5.3922	21.0405	4.35651	4.77809	6.39745	4.77043
ENSG00000117155	487.442	421.879	428.665	275.739	251.847	238.469	295.303	235.653	267.85	247.297	164.709	145.715	177.887	214.261	159.653	227.551	112.216	152.478	179.656	176.996	153.846
ENSG00000067606	15.8442	19.6639	15.3094	21.6096	42.3024	36.8292	36.1596	37.6043	26.4543	25.2344	42.6307	34.1677	36.4895	31.1835	39.4205	73.334	60.7837	41.3869	77.4051	67.1732	52.4747
ENSG00000197429	252.575	279.763	219.116	291.298	247.911	259.646	231.271	206.406	252.418	175.632	215.091	213.046	160.782	206.213	209.914	169.315	202.223	178.617	264.706	195.122	184.854
ENSG00000184588	22.3683	16.9824	19.1368	19.0165	37.3835	34.067	30.133	37.6043	58.4199	58.5439	102.701	98.4833	37.6298	59.3492	123.189	116.472	167.155	215.647	110.852	156.738	162.195
ENSG00000159377	2453.99	2352.51	2187.34	2109.1	1981.32	1979.57	2177.11	2022.27	2018.24	2002.6	1742.04	1653.11	1957.89	1470.65	1725.63	1522.76	1648.17	1503	1684.76	1692.13	1693.5
ENSG00000143373	579.711	603.323	537.744	467.633	468.277	559.804	568.76	565.735	573.176	534.97	488.315	526.584	634.006	452.664	583.424	662.162	630.046	560.901	591.528	560.843	610.615
ENSG00000163157	4.66006	12.5134	4.7842	12.1014	11.8053	11.9695	9.03989	15.0417	15.4317	8.07501	23.2531	8.03945	7.98209	18.1065	19.7103	20.4904	8.18242	15.2478	19.1124	21.3248	5.96304
ENSG00000084070	452.958	394.171	420.053	434.786	389.575	470.493	439.188	373.536	418.86	305.841	225.749	291.43	345.51	259.527	327.19	311.669	321.452	253.767	311.532	308.144	227.788
ENSG00000169885	0	0.893812	0	4.32193	2.95133	14.7317	6.77992	1.6713	4.40905	5.04688	9.68879	6.02959	4.56119	2.01184	22.6668	28.0395	8.18242	15.2478	10.5118	9.59618	17.8891
ENSG00000127483	5458.79	5353.04	5780.27	5232.13	5905.61	5381.67	4974.2	5549.55	5189.45	4403.91	4907.37	5408.54	4043.5	5066.82	4856.61	4463.67	4370.58	4498.1	4513.39	3897.11	4343.48
ENSG00000164002	161.238	117.089	115.778	176.335	184.95	148.237	168.745	155.431	152.112	94.8814	96.8879	96.4734	108.328	71.4203	101.508	118.628	66.6283	102.378	114.674	75.7032	83.4825
ENSG00000133056	63.3768	86.6997	45.9283	86.4385	110.183	100.36	75.3324	70.1946	87.0787	111.031	88.1679	68.3354	115.17	132.781	92.6382	77.6477	49.0945	60.9912	83.1388	71.4382	45.3191
ENSG00000163159	694.349	614.049	690.839	625.815	629.616	602.157	669.705	621.724	640.415	585.439	544.51	606.979	600.937	595.504	609.047	609.319	656.931	618.625	591.528	590.698	629.697
ENSG00000143434	125.822	138.541	171.274	165.962	141.664	195.195	204.151	177.158	185.18	78.7314	96.8879	69.3403	122.012	100.592	87.7107	55.0005	53.7702	63.1694	46.8253	66.107	64.4008
ENSG00000085465	19.5723	16.9824	22.0073	4.32193	12.7891	4.60365	1.50665	7.52085	2.20452	21.1969	47.475	20.0986	22.806	53.3137	23.6523	38.8239	73.6418	60.9912	46.8253	43.7159	51.2821
ENSG00000260948	18.6402	11.6196	2.87052	2.59316	4.91888	3.68292	3.0133	7.52085	7.71584	12.1125	23.2531	18.0888	9.12239	32.1894	7.88411	28.0395	58.4459	46.8325	19.1124	24.5236	14.3113
ENSG00000243960	3.72805	6.25668	2.87052	1.72877	1.96755	2.76219	2.25997	0.83565	5.51131	1.00938	5.81327	9.04439	5.70149	7.04143	11.8262	6.47064	1.16892	0	1.91124	9.59618	2.38522
ENSG00000116455	493.034	353.949	355.945	446.023	352.192	398.676	367.622	283.286	375.872	273.541	290.664	268.317	305.6	215.267	233.567	196.276	229.108	206.934	308.665	233.507	255.218
ENSG00000116459	2495	2181.79	2067.73	2134.17	2061.01	2025.61	1931.52	1809.18	1691.97	1418.17	1259.54	1285.31	1240.64	1105.51	1243.72	931.773	987.735	1007.44	1150.56	1065.18	1085.27
ENSG00000143110	2.79604	2.68144	11.4821	5.18631	12.7891	11.0488	8.28657	4.17825	3.30679	6.05626	22.2842	13.0641	7.98209	15.0888	6.89859	26.961	21.0405	30.4956	12.423	12.7949	16.6965
ENSG00000116473	770.774	702.536	806.616	698.423	770.296	708.962	731.478	733.701	779.3	543.045	674.339	681.344	563.307	601.54	598.206	517.651	582.121	608.823	592.483	556.578	609.422
ENSG00000235358	0	0	3.82736	1.72877	4.91888	8.28657	2.25997	1.6713	0	4.03751	5.81327	3.0148	2.2806	5.0296	0	3.23532	0	8.71303	7.64495	2.13248	3.57782
ENSG00000204060	0	0.893812	0	6.0507	0.983776	2.76219	0.753324	0	0	6.05626	0.968879	3.0148	2.2806	0	0	6.47064	15.1959	8.71303	4.77809	7.46369	1.19261
ENSG00000127129	0.932012	2.68144	0	5.18631	0	2.76219	6.02659	0.83565	0	10.0938	2.90664	7.03452	9.12239	0	5.91308	22.6473	10.5203	21.7826	21.0236	6.39745	11.9261
ENSG00000143153	1134.26	900.068	943.445	799.557	816.534	599.395	793.251	793.868	565.461	1485.8	2147.03	1814.91	1372.92	3000.66	2147.43	2071.68	2544.73	2334	1871.1	1910.71	1774.6
ENSG00000183291	1484.7	1522.16	1668.73	1323.37	1467.79	1335.98	1401.94	1587.74	1492.46	1696.76	1700.38	1537.55	1547.38	1744.26	1598.5	1282.27	1447.12	1343.98	1317.8	1330.67	1344.07
ENSG00000153936	549.887	555.057	665.004	508.259	537.141	496.273	483.634	577.434	568.767	651.048	784.792	722.546	631.725	704.143	649.453	550.005	520.168	565.258	498.833	523.525	514.014
ENSG00000267272	0.932012	1.78762	0	0.864385	0.983776	0	3.0133	5.84955	0	7.06564	20.3464	3.0148	7.98209	2.01184	4.92757	12.9413	9.35134	6.53477	8.60057	5.33121	5.96304
ENSG00000134709	56.8527	42.0091	49.7557	45.8124	80.6696	20.2561	41.4328	60.1668	29.7611	296.757	378.832	166.819	198.412	327.93	176.407	454.023	524.844	332.184	333.511	295.349	213.477
ENSG00000134716	19.5723	28.602	13.3958	61.3714	47.2212	31.3048	42.9395	45.9608	56.2154	92.8627	62.9771	74.3649	83.2418	65.3848	71.9425	64.7064	45.5878	69.7042	86.0057	67.1732	89.4456
ENSG00000168159	1301.09	1368.43	1075.49	1293.12	1245.46	1333.22	1126.97	1024.51	1097.85	1662.44	1207.22	1429.01	1618.08	1170.89	1400.41	1433.25	1316.2	1296.06	1237.53	1205.92	1205.73
ENSG00000177674	388.649	519.305	455.456	489.242	603.054	709.883	637.312	746.236	842.129	720.695	717.939	779.827	840.4	707.161	896.817	857.36	881.364	810.311	829.477	906.306	901.611
ENSG00000177000	441.774	597.066	567.406	538.512	607.973	753.157	440.695	460.443	583.097	703.536	735.379	714.506	557.606	723.256	653.395	573.73	683.817	520.603	499.788	543.783	504.473
ENSG00000215910	5.59207	1.78762	0.95684	0.864385	1.96755	0	0	1.6713	0	0	0	1.00493	6.84179	2.01184	0	4.31376	4.67567	0	0.955619	6.39745	4.77043
ENSG00000197520	13.9802	65.2483	69.8494	23.3384	112.15	71.8169	58.006	244.846	164.237	237.204	183.118	189.932	176.746	204.202	210.9	176.864	135.594	165.547	194.946	114.088	104.949
ENSG00000188610	339.252	269.037	255.476	248.943	175.112	200.719	224.491	200.556	207.225	73.6845	84.2924	94.4636	66.1373	68.4025	95.5948	170.394	105.203	119.804	150.032	81.0344	114.49
ENSG00000137968	0	0.893812	0	2.59316	3.9351	4.60365	4.51995	0	0	3.02813	2.90664	4.01973	11.403	27.1598	7.88411	6.47064	1.16892	9.80215	6.68933	6.39745	2.38522
ENSG00000225828	205.043	249.373	258.347	194.487	252.83	238.469	261.404	254.038	210.532	351.263	464.093	422.071	445.857	484.853	416.872	379.611	367.04	397.532	278.085	363.589	374.479
ENSG00000041988	94.1332	98.3193	97.5977	108.048	115.102	116.933	149.912	136.211	113.533	127.181	148.238	110.542	153.94	114.675	162.61	179.021	183.52	178.617	153.855	176.996	149.076
ENSG00000069424	853.723	1572.21	1250.59	320.687	527.304	864.565	494.934	823.951	1031.72	604.617	715.032	981.818	1232.66	1026.04	1458.56	946.871	1101.12	1239.43	1404.76	1624.95	1817.53
ENSG00000196420	35.4165	40.2215	22.0073	33.711	16.7242	22.0975	19.5864	20.0556	7.71584	12.1125	10.6577	14.069	18.2448	28.1657	13.7972	4.31376	17.5338	9.80215	24.8461	15.9936	5.96304
ENSG00000155367	39.1445	45.5844	26.7915	41.4905	43.2861	29.4634	29.3797	32.5904	24.2498	42.3938	37.7863	63.3107	50.1731	34.2013	49.2757	63.628	77.1485	45.7434	61.1596	84.2331	64.4008
ENSG00000159450	13.0482	8.93812	8.61156	13.8302	12.7891	7.36584	11.2999	13.3704	1.10226	4.03751	14.5332	5.02466	1.1403	4.02368	5.91308	8.62752	21.0405	0	10.5118	7.46369	3.57782
ENSG00000160783	609.536	564.889	437.276	300.806	299.068	315.81	337.489	349.302	349.417	315.935	252.877	274.346	322.704	255.503	262.147	280.395	259.5	264.658	348.801	276.157	265.951
ENSG00000066136	829.491	747.227	627.687	733.863	713.237	755.919	674.225	681.055	724.186	586.448	558.074	584.87	645.409	516.037	630.728	735.496	578.614	656.744	568.593	523.525	590.341
ENSG00000175756	1063.43	871.466	687.968	834.996	659.13	721.852	709.632	563.228	620.574	543.045	472.813	501.461	635.146	425.504	522.322	497.161	487.438	442.186	599.173	508.597	546.214
ENSG00000134668	966.496	989.45	751.12	1041.58	827.355	1033.98	1035.07	821.444	1068.09	1279.89	595.86	1060.2	1307.92	736.333	1265.4	1114.03	869.674	963.878	1180.19	987.34	1074.54
ENSG00000180488	410.085	431.711	424.837	334.517	355.143	333.304	343.516	401.948	361.542	388.61	493.159	526.584	442.436	643.788	521.336	478.828	480.425	522.782	623.063	571.506	630.889
ENSG00000142961	222.751	296.745	361.686	433.922	413.186	501.798	557.46	522.282	516.961	448.163	573.576	494.426	534.8	512.013	595.25	572.652	495.621	601.199	673.711	695.19	698.868
ENSG00000116754	3923.77	4165.16	4556.47	3215.51	3660.63	3462.86	3036.65	3379.37	3239.55	4508.89	6110.72	5239.71	4140.42	6536.46	4787.62	4436.7	5207.53	5117.81	4672.97	4751.17	4593.92
ENSG00000284740	2.79604	1.78762	0.95684	5.18631	0.983776	0	5.27327	0.83565	3.30679	5.04688	1.93776	3.0148	2.2806	1.00592	0.985513	3.23532	8.18242	4.35651	1.91124	7.46369	4.77043
ENSG00000227963	4.66006	9.83193	9.5684	2.59316	2.95133	0.92073	1.50665	2.50695	5.51131	7.06564	1.93776	9.04439	6.84179	2.01184	1.97103	7.54908	7.0135	1.08913	2.86686	2.13248	5.96304
ENSG00000289483	0.932012	5.36287	1.91368	1.72877	0.983776	1.84146	1.50665	3.3426	0	4.03751	0	7.03452	2.2806	0	0	2.15688	5.84459	2.17826	0.955619	2.13248	0
ENSG00000233396	52.1927	81.3369	104.296	146.946	133.793	137.189	116.012	148.746	163.135	136.266	111.421	114.562	115.17	88.5209	92.6382	73.334	70.135	91.4868	87.9169	84.2331	119.261
ENSG00000289321	7.4561	6.25668	12.4389	4.32193	6.88643	6.44511	9.79322	6.6852	3.30679	19.1782	9.68879	6.02959	6.84179	5.0296	10.8406	8.62752	11.6892	2.17826	6.68933	4.26497	8.34825
ENSG00000258082	6.52408	2.68144	11.4821	2.59316	0.983776	5.52438	5.27327	5.0139	1.10226	5.04688	9.68879	6.02959	5.70149	4.02368	13.7972	10.7844	11.6892	10.8913	13.3787	17.0599	5.96304
ENSG00000242396	12.1162	5.36287	0.95684	2.59316	0	1.84146	4.51995	4.17825	2.20452	0	1.93776	5.02466	2.2806	0	3.94205	1.07844	2.33783	0	7.64495	1.06624	0
ENSG00000223345	8.38811	14.301	13.3958	7.77947	8.85398	11.0488	15.8198	10.0278	9.92036	9.08439	11.6265	9.04439	7.98209	4.02368	10.8406	6.47064	7.0135	7.6239	12.423	17.0599	15.5039
ENSG00000177788	37.2805	44.6906	22.9642	61.3714	60.0103	67.2133	71.5658	70.1946	49.6018	77.722	69.7593	102.503	66.1373	59.3492	57.1598	84.1184	42.081	90.3976	112.763	67.1732	65.5934
ENSG00000234694	13.0482	8.04431	21.0505	6.0507	3.9351	7.36584	5.27327	2.50695	2.20452	12.1125	0.968879	5.02466	2.2806	3.01776	0.985513	2.15688	21.0405	8.71303	9.55619	15.9936	9.54086
ENSG00000288772	4.66006	3.57525	0.95684	6.91508	3.9351	10.128	4.51995	4.17825	6.61357	3.02813	5.81327	3.0148	0	1.00592	5.91308	3.23532	0	5.44564	4.77809	7.46369	9.54086
ENSG00000203865	27.0283	12.5134	44.9715	44.0837	46.2375	34.067	40.6795	47.6321	38.5792	25.2344	25.1908	34.1677	21.6657	43.2545	25.6233	25.8826	50.2634	34.8521	42.0472	33.0535	44.1265
ENSG00000238279	8.38811	1.78762	6.69788	2.59316	1.96755	2.76219	3.0133	2.50695	2.20452	0	0	0	2.2806	5.0296	0	5.3922	0	1.08913	0.955619	3.19873	0
ENSG00000232284	13.0482	0.893812	2.87052	2.59316	3.9351	3.68292	1.50665	0.83565	0	9.08439	3.87551	4.01973	6.84179	2.01184	2.95654	1.07844	3.50675	10.8913	0.955619	5.33121	9.54086
ENSG00000234546	38.2125	24.1329	54.5399	233.384	263.652	191.512	201.891	207.241	241.395	200.866	320.699	234.149	182.448	238.403	177.392	236.178	287.554	328.917	273.307	283.62	344.664
ENSG00000289402	2.79604	5.36287	1.91368	2.59316	0.983776	1.84146	3.0133	0	2.20452	0	3.87551	4.01973	2.2806	5.0296	1.97103	9.70596	1.16892	3.26738	2.86686	6.39745	0
ENSG00000227733	104.385	62.5668	91.8567	81.2522	67.8805	53.4023	70.8125	63.5094	62.829	117.088	112.39	53.2614	82.1015	111.657	41.3916	86.2752	93.5134	78.4172	106.074	88.4981	89.4456
ENSG00000289589	4.66006	0	0	0.864385	3.9351	0.92073	0	5.0139	1.10226	5.04688	4.84439	6.02959	2.2806	3.01776	1.97103	1.07844	0	1.08913	0	2.13248	0
ENSG00000238005	10.2521	10.7257	3.82736	7.77947	15.7404	9.2073	6.77992	24.2339	3.30679	22.2063	19.3776	7.03452	13.6836	29.1717	19.7103	7.54908	12.8581	15.2478	15.2899	5.33121	22.6595
ENSG00000203739	53.1247	60.7792	53.5831	43.2193	53.1239	62.6096	59.5126	55.1529	62.829	39.3657	36.8174	44.217	61.5761	48.2841	39.4205	53.922	46.7567	69.7042	64.0264	60.7758	58.4378
ENSG00000286863	13.0482	10.7257	4.7842	2.59316	3.9351	1.84146	2.25997	5.0139	2.20452	17.1594	27.1286	36.1775	23.9463	39.2309	56.1743	25.8826	30.3918	23.9608	32.491	47.9809	19.0817
ENSG00000288573	6.52408	7.15049	6.69788	6.0507	6.88643	4.60365	5.27327	4.17825	7.71584	0	0	4.01973	6.84179	3.01776	0	1.07844	0	8.71303	2.86686	1.06624	5.96304
ENSG00000226835	13.9802	8.93812	0.95684	7.77947	2.95133	0	3.76662	1.6713	9.92036	2.01875	4.84439	10.0493	3.42089	0	6.89859	6.47064	4.67567	7.6239	3.82247	2.13248	9.54086
ENSG00000227959	30.7564	30.3896	13.3958	23.3384	10.8215	12.8902	7.53324	15.8774	12.1249	1.00938	15.5021	15.074	6.84179	11.0651	19.7103	6.47064	14.027	15.2478	12.423	22.3911	13.1187
ENSG00000224081	5.59207	3.57525	4.7842	0	7.8702	2.76219	4.51995	2.50695	13.2271	14.1313	11.6265	3.0148	1.1403	4.02368	7.88411	11.8628	22.2094	10.8913	20.068	15.9936	7.15565
ENSG00000223382	4.66006	0.893812	1.91368	8.64385	2.95133	2.76219	11.2999	5.0139	4.40905	12.1125	6.78215	2.00986	6.84179	4.02368	2.95654	3.23532	2.33783	2.17826	6.68933	6.39745	4.77043
ENSG00000243970	150.054	138.541	165.533	191.029	228.236	188.75	222.231	191.364	238.089	324.01	309.072	371.825	326.125	386.273	414.901	332.16	344.831	327.828	342.111	356.125	369.708
ENSG00000231752	11.1841	3.57525	15.3094	21.6096	7.8702	10.128	15.8198	6.6852	4.40905	13.1219	9.68879	9.04439	15.9642	16.0947	6.89859	20.4904	7.0135	15.2478	25.8017	24.5236	29.8152
ENSG00000229989	4.66006	15.1948	1.91368	17.2877	20.6593	14.7317	15.0665	23.3982	14.3294	28.2626	17.4398	24.1184	22.806	42.2486	25.6233	18.3335	19.8716	30.4956	21.9792	45.8484	15.5039
ENSG00000237352	27.9604	33.9648	51.6694	35.4398	49.1888	45.1158	30.8863	29.2478	44.0905	15.1407	18.4087	28.1381	14.8239	21.1243	29.5654	46.3729	10.5203	31.5847	40.136	24.5236	32.2004
ENSG00000236423	0	0	3.82736	6.0507	20.6593	8.28657	12.0532	7.52085	17.6362	6.05626	6.78215	12.0592	19.3851	9.05327	10.8406	14.0197	4.67567	5.44564	11.4674	3.19873	9.54086
ENSG00000272645	355.097	319.985	302.362	390.702	417.121	413.408	347.283	396.934	396.814	413.845	470.875	563.767	442.436	514.025	567.656	457.259	571.601	511.89	456.786	449.954	566.489
ENSG00000284693	15.8442	18.77	14.3526	12.9658	11.8053	16.5731	20.3398	16.713	23.1475	19.1782	29.0664	19.0937	13.6836	20.1184	13.7972	16.1766	7.0135	27.2282	20.068	9.59618	1.19261
ENSG00000203721	7.4561	7.15049	9.5684	9.50824	7.8702	16.5731	2.25997	5.84955	7.71584	2.01875	3.87551	15.074	1.1403	9.05327	19.7103	18.3335	29.2229	18.5152	4.77809	18.1261	21.4669
ENSG00000231050	2.79604	3.57525	0	6.0507	4.91888	9.2073	6.77992	3.3426	4.40905	15.1407	3.87551	2.00986	4.56119	3.01776	0.985513	0	1.16892	3.26738	10.5118	3.19873	8.34825
ENSG00000286389	1.86402	1.78762	2.87052	8.64385	1.96755	8.28657	2.25997	0.83565	4.40905	1.00938	1.93776	2.00986	2.2806	1.00592	0	2.15688	0	5.44564	7.64495	4.26497	1.19261
ENSG00000231064	44.7366	24.1329	18.18	30.2535	27.5457	23.0182	34.6529	26.7408	26.4543	20.1875	24.222	36.1775	20.5254	26.1539	35.4785	24.8041	49.0945	19.6043	29.6242	40.5172	32.2004
ENSG00000234807	11.1841	8.93812	9.5684	6.0507	19.6755	15.6524	17.3265	8.3565	23.1475	9.08439	12.5954	18.0888	19.3851	17.1006	22.6668	29.1179	22.2094	21.7826	32.491	25.5898	16.6965
ENSG00000289234	165.898	165.355	155.965	117.556	112.15	118.774	140.118	144.568	133.374	101.947	124.016	91.4488	122.012	109.645	128.117	117.55	140.27	131.785	134.742	153.539	166.965
ENSG00000288775	0	0	0.95684	0	1.96755	3.68292	0	0	1.10226	0	8.71991	2.00986	0	6.03552	0	6.47064	3.50675	15.2478	0.955619	1.06624	2.38522
ENSG00000280587	6.52408	8.04431	18.18	15.5589	12.7891	10.128	7.53324	15.8774	18.7385	15.1407	5.81327	10.0493	4.56119	2.01184	9.85513	19.4119	26.8851	6.53477	18.1568	10.6624	16.6965
ENSG00000160766	458.55	515.729	458.327	651.747	719.14	820.37	665.939	736.208	917.082	919.542	705.344	684.358	985.218	600.534	595.25	620.103	500.297	453.077	544.703	508.597	550.985
ENSG00000288905	212.499	165.355	143.526	140.03	162.323	111.408	112.999	107.799	95.8968	139.294	142.425	143.705	152.8	115.681	137.972	173.629	158.973	189.508	159.588	171.665	158.617
ENSG00000224699	23.3003	46.4782	56.4536	24.2028	31.4808	28.5426	24.8597	32.5904	28.6588	27.2532	59.1016	39.1923	41.0507	56.3315	31.5364	52.8436	57.2769	90.3976	45.8697	72.5045	46.5117
ENSG00000225206	77.357	51.8411	83.2451	74.3372	90.5074	80.1035	49.7194	55.1529	45.1928	91.8533	57.1638	90.4439	91.2239	32.1894	53.2177	43.1376	51.4324	32.6738	41.0916	24.5236	29.8152
ENSG00000228794	260.963	353.949	311.93	240.299	260.701	309.365	296.81	291.642	302.02	394.666	314.886	311.529	369.457	229.35	340.988	415.2	362.364	356.145	294.331	298.548	330.352
ENSG00000231999	38.2125	25.9205	61.2378	28.5247	39.351	37.7499	33.1463	31.7547	47.3973	27.2532	26.1597	51.2515	27.3672	30.1776	29.5654	29.1179	22.2094	53.3673	47.7809	36.2522	48.8969
ENSG00000228327	1613.31	1851.98	1681.17	1287.07	1541.58	1544.06	1229.43	1194.98	1259.89	1792.65	1832.15	2063.12	1707.03	1751.31	1938.5	1893.74	2252.5	2127.07	1719.16	2061.05	1943.95
ENSG00000233621	32.6204	32.1772	66.022	31.1179	56.0752	75.4998	61.0193	64.3451	70.5448	73.6845	95.919	59.291	70.6985	87.515	99.5368	87.3537	78.3175	84.952	98.4287	114.088	103.757
ENSG00000235501	150.986	136.753	102.382	127.065	81.6534	54.3231	82.1124	81.8937	48.4995	102.956	108.514	81.3995	94.6448	107.633	78.8411	93.8243	104.034	98.0215	74.5382	74.6369	67.9786
ENSG00000288934	9.32012	11.6196	26.7915	2.59316	7.8702	3.68292	6.02659	5.84955	14.3294	16.15	13.5643	5.02466	12.5433	5.0296	8.86962	9.70596	11.6892	6.53477	4.77809	5.33121	4.77043
ENSG00000232671	3.72805	8.04431	10.5252	6.0507	7.8702	8.28657	6.02659	6.6852	7.71584	6.05626	12.5954	8.03945	20.5254	14.0829	10.8406	10.7844	9.35134	6.53477	15.2899	19.1924	10.7335
ENSG00000289318	116.502	163.568	84.202	153.861	174.128	196.115	137.858	168.801	158.726	166.547	219.935	218.07	174.466	158.935	208.929	244.806	164.817	243.965	196.857	230.308	196.78
ENSG00000233593	3.72805	1.78762	8.61156	1.72877	7.8702	2.76219	3.0133	1.6713	9.92036	8.07501	14.5332	4.01973	5.70149	6.03552	6.89859	8.62752	11.6892	11.9804	6.68933	8.52994	16.6965
ENSG00000288999	14.9122	25.0267	6.69788	11.237	7.8702	6.44511	6.02659	7.52085	0	6.05626	6.78215	3.0148	5.70149	8.04735	3.94205	4.31376	15.1959	4.35651	8.60057	12.7949	10.7335
ENSG00000215866	9.32012	3.57525	2.87052	6.0507	0	1.84146	3.76662	8.3565	3.30679	11.1031	4.84439	13.0641	5.70149	5.0296	12.8117	22.6473	25.7162	11.9804	31.5354	17.0599	35.7782
ENSG00000231789	35.4165	24.1329	38.2736	11.237	8.85398	16.5731	15.8198	7.52085	15.4317	26.2438	9.68879	15.074	25.0866	15.0888	15.7682	7.54908	9.35134	13.0695	11.4674	9.59618	8.34825
[truncated: 19,625 more rows]
